# Supplementary material for: Measuring CO2 and CH4 with a portable gas analyzer: Closed-loop operation, optimization and assessment
Source: PLoS One. 2018 Apr 4;13(4):e0193973. doi: 10.1371/journal.pone.0193973 (PMC5884480; doi:10.1371/journal.pone.0193973)
Supplement: S3 File — (XLSX) [file pone.0193973.s010.xlsx]

## Sheet: Fig_3
	2016-02-11					2015-11-11													2016-07-06
	No leak data					Data with leaking													No leak data			CH	CO
		Minutes																				CH4	CO2
	2016-02-11 13:39:35	00:00:00	2.21878	451.25		2015-11-11 13:55:30	00:00:00	0	1.88801	396.084									2016-07-06 15:59:06	00:00:00	0	2.22646	435.79
	2016-02-11 13:39:36	00:00:00.849000	2.21299	452.702		2015-11-11 13:55:30	00:00:00.848000	0.0166667	1.88741	395.339									2016-07-06 15:59:07	00:00:00.849000	0.0166667	2.23856	436.046
	2016-02-11 13:39:37	00:00:01.696000	2.21459	452.343		2015-11-11 13:55:31	00:00:01.696000	0.0333333	1.88905	395.62									2016-07-06 15:59:08	00:00:01.696000	0.0333333	2.24655	435.217
	2016-02-11 13:39:37	00:00:02.550000	2.21104	454		2015-11-11 13:55:32	00:00:02.544000	0.05	1.89363	395.652									2016-07-06 15:59:08	00:00:02.544000	0.05	2.24946	434.283
	2016-02-11 13:39:38	00:00:03.398000	2.21519	453.804		2015-11-11 13:55:33	00:00:03.391000	0.05	1.8864	394.788									2016-07-06 15:59:09	00:00:03.392000	0.05	2.25215	435.061
	2016-02-11 13:39:39	00:00:04.246000	2.19878	454.107		2015-11-11 13:55:34	00:00:04.239000	0.0666667	1.89277	395.616									2016-07-06 15:59:10	00:00:04.240000	0.0666667	2.24875	435.242
	2016-02-11 13:39:40	00:00:05.094000	2.22187	451.889		2015-11-11 13:55:35	00:00:05.087000	0.0833333	1.89049	395.943									2016-07-06 15:59:11	00:00:05.087000	0.0833333	2.24939	435.974
	2016-02-11 13:39:41	00:00:05.942000	2.21602	452.122		2015-11-11 13:55:36	00:00:05.935000	0.1	1.88525	394.428									2016-07-06 15:59:12	00:00:05.935000	0.1	2.24433	432.747
	2016-02-11 13:39:42	00:00:06.790000	2.21538	451.569		2015-11-11 13:55:36	00:00:06.783000	0.116667	1.89377	396.011									2016-07-06 15:59:13	00:00:06.783000	0.116667	2.25485	434.779
	2016-02-11 13:39:42	00:00:07.637000	2.20898	452.433		2015-11-11 13:55:37	00:00:07.631000	0.133333	1.88842	395.003									2016-07-06 15:59:14	00:00:07.631000	0.133333	2.46389	436.076
	2016-02-11 13:39:43	00:00:08.484000	2.21822	452.778		2015-11-11 13:55:38	00:00:08.479000	0.133333	1.88633	394.315									2016-07-06 15:59:14	00:00:08.479000	0.133333	9.55962	444.214
	2016-02-11 13:39:44	00:00:09.332000	2.21877	451.875		2015-11-11 13:55:39	00:00:09.327000	0.15	1.89683	396.012									2016-07-06 15:59:15	00:00:09.327000	0.15	22.1537	459.508
	2016-02-11 13:39:45	00:00:10.180000	2.20611	451.296		2015-11-11 13:55:40	00:00:10.174000	0.166667	1.89762	395.711									2016-07-06 15:59:16	00:00:10.175000	0.166667	22.3372	458.609
	2016-02-11 13:39:46	00:00:11.028000	2.2116	452.664		2015-11-11 13:55:41	00:00:11.022000	0.183333	1.89374	395.755									2016-07-06 15:59:17	00:00:11.022000	0.183333	21.3615	458.646
	2016-02-11 13:39:47	00:00:11.876000	2.21532	452.022		2015-11-11 13:55:41	00:00:11.870000	0.2	1.89127	397.72					0.00070922				2016-07-06 15:59:18	00:00:11.871000	0.2	19.6445	456.028
	2016-02-11 13:39:48	00:00:12.724000	2.20909	452.813		2015-11-11 13:55:42	00:00:12.718000	0.216667	1.89603	398.689									2016-07-06 15:59:19	00:00:12.718000	0.216667	18.1749	454.675
	2016-02-11 13:39:48	00:00:13.571000	2.21227	452.823		2015-11-11 13:55:43	00:00:13.566000	0.233333	1.89068	397.487									2016-07-06 15:59:20	00:00:13.566000	0.233333	17.4986	453.514
	2016-02-11 13:39:49	00:00:14.419000	2.20951	454.827		2015-11-11 13:55:44	00:00:14.414000	0.233333	1.8943	398.795									2016-07-06 15:59:20	00:00:14.414000	0.233333	17.3568	452.442
	2016-02-11 13:39:50	00:00:15.267000	2.21758	452.228		2015-11-11 13:55:45	00:00:15.261000	0.25	1.89327	400.136									2016-07-06 15:59:21	00:00:15.262000	0.25	17.5683	453.282
	2016-02-11 13:39:51	00:00:16.115000	2.23399	452.35		2015-11-11 13:55:46	00:00:16.109000	0.266667	1.8898	400.242									2016-07-06 15:59:22	00:00:16.110000	0.266667	17.8608	452.304
	2016-02-11 13:39:52	00:00:16.963000	2.26441	452.53		2015-11-11 13:55:47	00:00:16.957000	0.283333	1.95085	399.693									2016-07-06 15:59:23	00:00:16.958000	0.283333	18.0809	454.513
	2016-02-11 13:39:53	00:00:17.811000	3.92049	455.709		2015-11-11 13:55:47	00:00:17.805000	0.3	2.37207	402.321									2016-07-06 15:59:24	00:00:17.806000	0.3	18.1619	455.671
	2016-02-11 13:39:53	00:00:18.659000	5.66363	458.935		2015-11-11 13:55:48	00:00:18.653000	0.316667	14.1442	420.37									2016-07-06 15:59:25	00:00:18.654000	0.316667	18.1909	455.1
	2016-02-11 13:39:54	00:00:19.507000	5.63681	459.748		2015-11-11 13:55:49	00:00:19.501000	0.333333	42.6816	453.644									2016-07-06 15:59:25	00:00:19.502000	0.333333	18.1307	455.113
	2016-02-11 13:39:55	00:00:20.355000	5.40282	459.052		2015-11-11 13:55:50	00:00:20.349000	0.333333	43.7334	456.347									2016-07-06 15:59:26	00:00:20.350000	0.333333	18.129	454.08
	2016-02-11 13:39:56	00:00:21.202000	5.12251	459.547		2015-11-11 13:55:51	00:00:21.196000	0.35	42.794	454.269									2016-07-06 15:59:27	00:00:21.198000	0.35	18.0561	453.811
	2016-02-11 13:39:57	00:00:22.051000	4.8977	458.14		2015-11-11 13:55:52	00:00:22.044000	0.366667	40.716	452.08									2016-07-06 15:59:28	00:00:22.045000	0.366667	18.0763	453.265
	2016-02-11 13:39:58	00:00:22.898000	4.80241	457.016		2015-11-11 13:55:53	00:00:22.892000	0.383333	38.1382	448.577									2016-07-06 15:59:29	00:00:22.893000	0.383333	18.0671	454.078
	2016-02-11 13:39:59	00:00:23.746000	4.80358	458.847		2015-11-11 13:55:53	00:00:23.740000	0.4	35.2978	444.823									2016-07-06 15:59:30	00:00:23.740000	0.4	18.1007	453.737
	2016-02-11 13:39:59	00:00:24.594000	4.84118	457.246		2015-11-11 13:55:54	00:00:24.588000	0.416667	32.8962	442.795									2016-07-06 15:59:31	00:00:24.588000	0.416667	18.0792	453.802
	2016-02-11 13:40:00	00:00:25.442000	4.87051	458.737		2015-11-11 13:55:55	00:00:25.436000	0.416667	31.5603	441.06									2016-07-06 15:59:31	00:00:25.437000	0.416667	18.0926	453.947
	2016-02-11 13:40:01	00:00:26.292000	4.88756	458.209		2015-11-11 13:55:56	00:00:26.283000	0.433333	30.9485	440.68									2016-07-06 15:59:32	00:00:26.284000	0.433333	18.1092	454.659
	2016-02-11 13:40:02	00:00:27.139000	4.89153	458.694		2015-11-11 13:55:57	00:00:27.131000	0.45	30.8835	442.116									2016-07-06 15:59:33	00:00:27.132000	0.45	18.0948	453.974
	2016-02-11 13:40:03	00:00:27.985000	4.90404	458.874		2015-11-11 13:55:58	00:00:27.979000	0.466667	31.0735	443.188									2016-07-06 15:59:34	00:00:27.980000	0.466667	18.1408	454.772
	2016-02-11 13:40:04	00:00:28.833000	4.88945	459.203		2015-11-11 13:55:58	00:00:28.827000	0.483333	31.4334	443.417									2016-07-06 15:59:35	00:00:28.829000	0.483333	18.1254	453.809
	2016-02-11 13:40:05	00:00:29.682000	4.88216	457.47		2015-11-11 13:55:59	00:00:29.675000	0.5	31.7387	443.88									2016-07-06 15:59:36	00:00:29.675000	0.5	18.1065	453.69
	2016-02-11 13:40:05	00:00:30.529000	4.88902	459.17		2015-11-11 13:56:00	00:00:30.524000	0.516667	32.1141	444.81									2016-07-06 15:59:36	00:00:30.524000	0.516667	18.1323	453.738
	2016-02-11 13:40:06	00:00:31.377000	4.88099	458.41		2015-11-11 13:56:01	00:00:31.372000	0.516667	32.2756	446.019									2016-07-06 15:59:37	00:00:31.371000	0.516667	18.1506	454.29
	2016-02-11 13:40:07	00:00:32.225000	4.88328	459.037		2015-11-11 13:56:02	00:00:32.219000	0.533333	32.4177	447.437									2016-07-06 15:59:38	00:00:32.220000	0.533333	18.1532	452.813
	2016-02-11 13:40:08	00:00:33.073000	4.87825	458.166		2015-11-11 13:56:03	00:00:33.066000	0.55	32.4174	447.121									2016-07-06 15:59:39	00:00:33.068000	0.55	18.1342	453.509
	2016-02-11 13:40:09	00:00:33.921000	4.87761	458.698		2015-11-11 13:56:04	00:00:33.914000	0.566667	32.3282	447.368									2016-07-06 15:59:40	00:00:33.916000	0.566667	18.1476	454.174
	2016-02-11 13:40:10	00:00:34.778000	4.88651	457.965		2015-11-11 13:56:04	00:00:34.763000	0.583333	32.2167	447.703									2016-07-06 15:59:41	00:00:34.762000	0.583333	18.1566	453.792
	2016-02-11 13:40:10	00:00:35.622000	4.88621	457.858		2015-11-11 13:56:05	00:00:35.611000	0.6	32.086	447.719									2016-07-06 15:59:42	00:00:35.611000	0.6	18.1459	454.497
	2016-02-11 13:40:11	00:00:36.470000	4.87776	456.903		2015-11-11 13:56:06	00:00:36.459000	0.6	31.9166	448.489									2016-07-06 15:59:42	00:00:36.458000	0.6	18.154	453.481
	2016-02-11 13:40:12	00:00:37.318000	4.88331	457.779		2015-11-11 13:56:07	00:00:37.307000	0.616667	31.7785	447.845									2016-07-06 15:59:43	00:00:37.306000	0.616667	18.1488	453.754
	2016-02-11 13:40:13	00:00:38.165000	4.88149	459.32		2015-11-11 13:56:08	00:00:38.155000	0.633333	31.6028	446.68									2016-07-06 15:59:44	00:00:38.154000	0.633333	18.1641	454.876
	2016-02-11 13:40:14	00:00:39.014000	4.87054	458.713		2015-11-11 13:56:09	00:00:39.002000	0.65	31.4826	447.672									2016-07-06 15:59:45	00:00:39.003000	0.65	18.1843	454.234
	2016-02-11 13:40:15	00:00:39.863000	4.8789	457.975		2015-11-11 13:56:09	00:00:39.850000	0.666667	31.4269	448.986									2016-07-06 15:59:46	00:00:39.849000	0.666667	18.21	454.803
	2016-02-11 13:40:16	00:00:40.710000	4.87627	456.657		2015-11-11 13:56:10	00:00:40.698000	0.683333	31.2938	448.575									2016-07-06 15:59:47	00:00:40.698000	0.683333	18.1862	454.177
	2016-02-11 13:40:16	00:00:41.557000	4.87689	458.579		2015-11-11 13:56:11	00:00:41.545000	0.7	31.2795	448.087									2016-07-06 15:59:47	00:00:41.546000	0.7	18.1864	455.516
	2016-02-11 13:40:17	00:00:42.406000	4.87359	458.76		2015-11-11 13:56:12	00:00:42.393000	0.7	31.1855	447.824									2016-07-06 15:59:48	00:00:42.393000	0.7	18.1957	455.628
	2016-02-11 13:40:18	00:00:43.252000	4.88244	458.762		2015-11-11 13:56:13	00:00:43.241000	0.716667	31.1283	448.291									2016-07-06 15:59:49	00:00:43.241000	0.716667	18.1826	453.155
	2016-02-11 13:40:19	00:00:44.100000	4.8768	458.486		2015-11-11 13:56:14	00:00:44.088000	0.733333	31.0892	448.713									2016-07-06 15:59:50	00:00:44.090000	0.733333	18.2302	453.947
	2016-02-11 13:40:20	00:00:44.948000	4.88083	458.872		2015-11-11 13:56:15	00:00:44.937000	0.75	31.0175	449.87									2016-07-06 15:59:51	00:00:44.938000	0.75	18.2305	454.722
	2016-02-11 13:40:21	00:00:45.796000	4.88316	459.39		2015-11-11 13:56:15	00:00:45.784000	0.766667	30.9884	450.64									2016-07-06 15:59:52	00:00:45.785000	0.766667	18.2331	454.992
	2016-02-11 13:40:21	00:00:46.644000	4.8722	459.245		2015-11-11 13:56:16	00:00:46.632000	0.783333	30.966	450.378									2016-07-06 15:59:53	00:00:46.634000	0.783333	18.2009	454.076
	2016-02-11 13:40:22	00:00:47.492000	4.87372	459.099		2015-11-11 13:56:17	00:00:47.480000	0.783333	30.9153	449.942									2016-07-06 15:59:53	00:00:47.483000	0.783333	18.3147	454.195
	2016-02-11 13:40:23	00:00:48.340000	4.86889	458.679		2015-11-11 13:56:18	00:00:48.328000	0.8	30.9157	450.763								Start here	2016-07-06 15:59:54	00:00:00.848000	0.0166667	18.795	455.235
	2016-02-11 13:40:24	00:00:49.187000	4.88172	458.633		2015-11-11 13:56:19	00:00:49.176000	0.816667	30.8719	450.694									2016-07-06 15:59:55	00:00:01.695000	0.0333333	18.9314	456.829
	2016-02-11 13:40:25	00:00:50.036000	4.87731	458.531		2015-11-11 13:56:20	00:00:50.024000	0.833333	30.842	450.353									2016-07-06 15:59:56	00:00:02.543000	0.05	17.8612	454.781
	2016-02-11 13:40:26	00:00:50.884000	4.87809	457.634		2015-11-11 13:56:20	00:00:50.871000	0.85	30.8337	450.967									2016-07-06 15:59:57	00:00:03.391000	0.05	16.1853	453.182
	2016-02-11 13:40:27	00:00:51.732000	4.88322	458.241		2015-11-11 13:56:21	00:00:51.719000	0.866667	30.7377	449.949									2016-07-06 15:59:58	00:00:04.238000	0.0666667	14.499	451.646
	2016-02-11 13:40:27	00:00:52.580000	4.88021	458.169		2015-11-11 13:56:22	00:00:52.567000	0.883333	30.7359	451.22									2016-07-06 15:59:59	00:00:05.087000	0.0833333	12.8796	449.676
	2016-02-11 13:40:28	00:00:53.428000	4.87709	459.602		2015-11-11 13:56:23	00:00:53.415000	0.883333	30.718	452.454									2016-07-06 15:59:59	00:00:05.935000	0.1	11.4346	448.127
	2016-02-11 13:40:29	00:00:54.276000	4.86988	458.462		2015-11-11 13:56:24	00:00:54.263000	0.9	30.6902	450.933									2016-07-06 16:00:00	00:00:06.782000	0.116667	10.1602	444.427
	2016-02-11 13:40:30	00:00:55.123000	4.86832	458.995		2015-11-11 13:56:25	00:00:55.111000	0.916667	30.6269	452.525									2016-07-06 16:00:01	00:00:07.631000	0.133333	9.06313	443.296
	2016-02-11 13:40:31	00:00:55.971000	4.88002	458.214		2015-11-11 13:56:26	00:00:55.958000	0.933333	30.6022	451.783									2016-07-06 16:00:02	00:00:08.479000	0.133333	8.0746	443.098
	2016-02-11 13:40:32	00:00:56.819000	4.87114	457.547		2015-11-11 13:56:26	00:00:56.806000	0.95	30.5811	452.638									2016-07-06 16:00:03	00:00:09.325000	0.15	7.21752	443.124
	2016-02-11 13:40:32	00:00:57.667000	4.88037	459.539		2015-11-11 13:56:27	00:00:57.654000	0.966667	30.492	452.726									2016-07-06 16:00:04	00:00:10.174000	0.166667	6.49683	441.815
	2016-02-11 13:40:33	00:00:58.515000	4.86605	458.066		2015-11-11 13:56:28	00:00:58.502000	0.983333	30.4851	452.056									2016-07-06 16:00:04	00:00:11.022000	0.183333	5.87039	441.035
	2016-02-11 13:40:34	00:00:59.363000	4.86445	458.096		2015-11-11 13:56:29	00:00:59.350000	0.983333	30.412	451.698									2016-07-06 16:00:05	00:00:11.869000	0.2	5.32712	440.253
	2016-02-11 13:40:35	00:01:00.211000	4.87742	460.125		2015-11-11 13:56:30	00:01:00.198000	1	30.4262	453.996									2016-07-06 16:00:06	00:00:12.718000	0.216667	4.86097	438.048
	2016-02-11 13:40:36	00:01:01.059000	4.86695	458.882		2015-11-11 13:56:31	00:01:01.046000	1.01667	30.4216	451.958									2016-07-06 16:00:07	00:00:13.566000	0.233333	4.47235	437.584
	2016-02-11 13:40:37	00:01:01.905000	4.87308	458.435		2015-11-11 13:56:32	00:01:01.893000	1.03333	30.334	451.804									2016-07-06 16:00:08	00:00:14.412000	0.233333	4.13897	438.294
	2016-02-11 13:40:38	00:01:02.754000	4.86206	459.299		2015-11-11 13:56:32	00:01:02.742000	1.05	30.3699	452.205									2016-07-06 16:00:09	00:00:15.262000	0.25	3.8674	437.301
	2016-02-11 13:40:38	00:01:03.601000	4.87339	458.218		2015-11-11 13:56:33	00:01:03.590000	1.06667	30.3331	453.81									2016-07-06 16:00:10	00:00:16.109000	0.266667	3.61715	438.218
	2016-02-11 13:40:39	00:01:04.450000	4.87446	459.073		2015-11-11 13:56:34	00:01:04.438000	1.06667	30.3114	452.957									2016-07-06 16:00:10	00:00:16.956000	0.283333	3.41828	437.765
	2016-02-11 13:40:40	00:01:05.298000	4.87375	457.35		2015-11-11 13:56:35	00:01:05.286000	1.08333	30.3181	453.919									2016-07-06 16:00:11	00:00:17.805000	0.3	3.24514	437.821
	2016-02-11 13:40:41	00:01:06.146000	4.87539	458.444		2015-11-11 13:56:36	00:01:06.133000	1.1	30.3071	454.363									2016-07-06 16:00:12	00:00:18.653000	0.316667	3.09816	436.131
	2016-02-11 13:40:42	00:01:06.993000	4.87388	459.956		2015-11-11 13:56:37	00:01:06.981000	1.11667	30.2916	452.706									2016-07-06 16:00:13	00:00:19.500000	0.316667	2.97477	436.937
	2016-02-11 13:40:43	00:01:07.841000	4.92216	458.534		2015-11-11 13:56:37	00:01:07.829000	1.13333	30.2377	453.138									2016-07-06 16:00:14	00:00:20.349000	0.333333	2.87714	437.221
	2016-02-11 13:40:44	00:01:08.688000	4.80693	458.148		2015-11-11 13:56:38	00:01:08.676000	1.15	30.2367	453.861									2016-07-06 16:00:15	00:00:21.196000	0.35	2.78708	437.25
	2016-02-11 13:40:44	00:01:09.537000	4.53184	458.898		2015-11-11 13:56:39	00:01:09.525000	1.16667	30.2403	453.598									2016-07-06 16:00:15	00:00:22.043000	0.366667	2.70218	435.544
	2016-02-11 13:40:45	00:01:10.386000	4.24695	457.851		2015-11-11 13:56:40	00:01:10.373000	1.16667	30.2378	453.97									2016-07-06 16:00:16	00:00:22.892000	0.383333	2.63182	435.731
	2016-02-11 13:40:46	00:01:11.232000	3.98938	457.412		2015-11-11 13:56:41	00:01:11.221000	1.18333	30.2046	454.681									2016-07-06 16:00:17	00:00:23.740000	0.4	2.57894	437.209
	2016-02-11 13:40:47	00:01:12.080000	3.73359	457.766		2015-11-11 13:56:42	00:01:12.069000	1.2	30.164	453.517									2016-07-06 16:00:18	00:00:24.587000	0.416667	2.52935	436.495
	2016-02-11 13:40:48	00:01:12.928000	3.51347	456.369		2015-11-11 13:56:43	00:01:12.917000	1.21667	30.1196	453.168									2016-07-06 16:00:19	00:00:25.436000	0.416667	2.47649	435.66
	2016-02-11 13:40:49	00:01:13.775000	3.34083	456.355		2015-11-11 13:56:43	00:01:13.763000	1.23333	30.1541	453.292									2016-07-06 16:00:20	00:00:26.283000	0.433333	2.44782	434.754
	2016-02-11 13:40:49	00:01:14.623000	3.19032	458.414		2015-11-11 13:56:44	00:01:14.612000	1.25	30.0821	452.928									2016-07-06 16:00:21	00:00:27.130000	0.45	2.40735	437.49
	2016-02-11 13:40:50	00:01:15.472000	3.03846	461.207		2015-11-11 13:56:45	00:01:15.460000	1.25	30.1185	453.735									2016-07-06 16:00:21	00:00:27.980000	0.466667	2.38122	436.872
	2016-02-11 13:40:51	00:01:16.319000	2.92767	461.397		2015-11-11 13:56:46	00:01:16.307000	1.26667	30.0661	454.441									2016-07-06 16:00:22	00:00:28.827000	0.483333	2.35464	435.387
	2016-02-11 13:40:52	00:01:17.167000	2.81851	462.027		2015-11-11 13:56:47	00:01:17.156000	1.28333	30.0435	453.058									2016-07-06 16:00:23	00:00:29.674000	0.5	2.33573	435.652
	2016-02-11 13:40:53	00:01:18.016000	2.7291	460.706		2015-11-11 13:56:48	00:01:18.004000	1.3	30.1361	454.696									2016-07-06 16:00:24	00:00:30.523000	0.516667	2.31944	435.104
	2016-02-11 13:40:54	00:01:18.864000	2.659	462.058		2015-11-11 13:56:48	00:01:18.852000	1.31667	30.0205	454.195									2016-07-06 16:00:25	00:00:31.370000	0.516667	2.30769	436.425
	2016-02-11 13:40:55	00:01:19.713000	2.60055	461.673		2015-11-11 13:56:49	00:01:19.699000	1.33333	30.4206	461.352									2016-07-06 16:00:26	00:00:32.217000	0.533333	2.28473	436.004
	2016-02-11 13:40:55	00:01:20.560000	2.53852	460.017		2015-11-11 13:56:50	00:01:20.547000	1.35	27.2984	443.455									2016-07-06 16:00:26	00:00:33.067000	0.55	2.27892	435.897
	2016-02-11 13:40:56	00:01:21.408000	2.48796	459.29		2015-11-11 13:56:51	00:01:21.395000	1.35	24.8236	444.748									2016-07-06 16:00:27	00:00:33.914000	0.566667	2.26563	435.375
	2016-02-11 13:40:57	00:01:22.256000	2.4545	458.037		2015-11-11 13:56:52	00:01:22.243000	1.36667	22.2543	439.376									2016-07-06 16:00:28	00:00:34.761000	0.583333	2.26088	437.863
	2016-02-11 13:40:58	00:01:23.106000	2.41792	457.912		2015-11-11 13:56:53	00:01:23.091000	1.38333	19.7576	435.516									2016-07-06 16:00:29	00:00:35.610000	0.6	2.26043	436.259
	2016-02-11 13:40:59	00:01:23.951000	2.38053	456.759		2015-11-11 13:56:54	00:01:23.940000	1.4	17.4861	430.887									2016-07-06 16:00:30	00:00:36.457000	0.6	2.24992	438.089
	2016-02-11 13:41:00	00:01:24.800000	2.36416	456.843		2015-11-11 13:56:54	00:01:24.787000	1.41667	15.4457	425.334									2016-07-06 16:00:31	00:00:37.305000	0.616667	2.24602	436.96
	2016-02-11 13:41:00	00:01:25.650000	2.344	456.766		2015-11-11 13:56:55	00:01:25.635000	1.43333	13.588	422.735									2016-07-06 16:00:32	00:00:38.158000	0.633333	2.23805	437.591
	2016-02-11 13:41:01	00:01:26.495000	2.32981	457.402		2015-11-11 13:56:56	00:01:26.482000	1.43333	12.0006	418.678									2016-07-06 16:00:32	00:00:39.008000	0.65	2.23418	438.579
	2016-02-11 13:41:02	00:01:27.344000	2.30353	457.297		2015-11-11 13:56:57	00:01:27.330000	1.45	10.6323	416.693									2016-07-06 16:00:33	00:00:39.854000	0.666667	2.22802	437.638
	2016-02-11 13:41:03	00:01:28.191000	2.30047	456.961		2015-11-11 13:56:58	00:01:28.178000	1.46667	9.41893	413.974									2016-07-06 16:00:34	00:00:40.703000	0.683333	2.23042	437.564
	2016-02-11 13:41:04	00:01:29.038000	2.27581	455.125		2015-11-11 13:56:59	00:01:29.026000	1.48333	8.35615	410.34									2016-07-06 16:00:35	00:00:41.551000	0.7	2.24287	436.563
	2016-02-11 13:41:05	00:01:29.888000	2.27251	457.826		2015-11-11 13:56:59	00:01:29.874000	1.5	7.42841	409.153									2016-07-06 16:00:36	00:00:42.398000	0.7	2.24264	438.078
	2016-02-11 13:41:06	00:01:30.735000	2.25773	455.18		2015-11-11 13:57:00	00:01:30.722000	1.51667	6.64465	406.851									2016-07-06 16:00:37	00:00:43.246000	0.716667	2.24613	437.785
	2016-02-11 13:41:06	00:01:31.589000	2.26228	454.34		2015-11-11 13:57:01	00:01:31.568000	1.53333	5.96192	404.924									2016-07-06 16:00:38	00:00:44.095000	0.733333	2.24741	437.593
	2016-02-11 13:41:07	00:01:32.438000	2.25341	454.424		2015-11-11 13:57:02	00:01:32.417000	1.53333	5.39546	402.688									2016-07-06 16:00:38	00:00:44.941000	0.75	2.24845	438.223
	2016-02-11 13:41:08	00:01:33.285000	2.24389	455.377		2015-11-11 13:57:03	00:01:33.265000	1.55	4.90562	402.896									2016-07-06 16:00:39	00:00:45.790000	0.766667	2.4275	437.223
	2016-02-11 13:41:09	00:01:34.131000	2.23618	453.982		2015-11-11 13:57:04	00:01:34.112000	1.56667	4.47959	402.116									2016-07-06 16:00:40	00:00:46.638000	0.783333	4.23816	439.495
	2016-02-11 13:41:10	00:01:34.980000	2.24379	455.012		2015-11-11 13:57:05	00:01:34.960000	1.58333	4.11539	401.621									2016-07-06 16:00:41	00:00:47.485000	0.783333	16.3192	452.141
	2016-02-11 13:41:11	00:01:35.828000	2.23597	454.324		2015-11-11 13:57:05	00:01:35.808000	1.6	3.79492	401.055									2016-07-06 16:00:42	00:00:48.335000	0.8	17.724	452.872
	2016-02-11 13:41:12	00:01:36.675000	2.23155	454.342		2015-11-11 13:57:06	00:01:36.656000	1.61667	3.52477	399.801									2016-07-06 16:00:43	00:00:49.182000	0.816667	17.2674	453.77
	2016-02-11 13:41:12	00:01:37.525000	2.22506	452.545		2015-11-11 13:57:07	00:01:37.504000	1.63333	3.28236	397.644									2016-07-06 16:00:43	00:00:50.029000	0.833333	16.1336	451.78
	2016-02-11 13:41:13	00:01:38.372000	2.23091	454.065		2015-11-11 13:57:08	00:01:38.352000	1.63333	3.08311	397.445									2016-07-06 16:00:44	00:00:50.877000	0.85	14.8468	449.634
	2016-02-11 13:41:14	00:01:39.218000	2.22108	455.327		2015-11-11 13:57:09	00:01:39.199000	1.65	2.91276	398.484									2016-07-06 16:00:45	00:00:51.725000	0.866667	14.0667	448.163
	2016-02-11 13:41:15	00:01:40.068000	2.22559	453.549		2015-11-11 13:57:10	00:01:40.047000	1.66667	2.76943	396.805									2016-07-06 16:00:46	00:00:52.572000	0.883333	13.877	448.836
	2016-02-11 13:41:16	00:01:40.915000	2.22385	451.402		2015-11-11 13:57:11	00:01:40.895000	1.68333	2.64475	396.994									2016-07-06 16:00:47	00:00:53.421000	0.883333	13.9979	448.898
	2016-02-11 13:41:17	00:01:41.762000	2.22427	453.867		2015-11-11 13:57:11	00:01:41.743000	1.7	2.54007	397.333									2016-07-06 16:00:48	00:00:54.269000	0.9	14.2198	448.289
	2016-02-11 13:41:17	00:01:42.611000	2.21882	452.848		2015-11-11 13:57:12	00:01:42.591000	1.71667	2.44246	397.032									2016-07-06 16:00:49	00:00:55.116000	0.916667	14.4021	449.558
	2016-02-11 13:41:18	00:01:43.461000	2.22462	451.834		2015-11-11 13:57:13	00:01:43.439000	1.71667	2.36216	396.586									2016-07-06 16:00:49	00:00:55.965000	0.933333	14.502	448.331
	2016-02-11 13:41:19	00:01:44.305000	2.21303	452.539		2015-11-11 13:57:14	00:01:44.286000	1.73333	2.29894	397.491									2016-07-06 16:00:50	00:00:56.812000	0.95	14.5438	450.426
	2016-02-11 13:41:20	00:01:45.154000	2.21679	451.572		2015-11-11 13:57:15	00:01:45.134000	1.75	2.23816	396.204									2016-07-06 16:00:51	00:00:57.659000	0.966667	14.4913	449.307
	2016-02-11 13:41:21	00:01:46.003000	2.21985	451.745		2015-11-11 13:57:16	00:01:45.983000	1.76667	2.19138	396.298									2016-07-06 16:00:52	00:00:58.508000	0.983333	14.4909	448.623
	2016-02-11 13:41:22	00:01:46.850000	2.20667	451.325		2015-11-11 13:57:16	00:01:46.830000	1.78333	2.15022	396.795									2016-07-06 16:00:53	00:00:59.356000	0.983333	14.4797	449.299
	2016-02-11 13:41:23	00:01:47.699000	2.22289	452.417		2015-11-11 13:57:17	00:01:47.679000	1.8	2.11585	396.134									2016-07-06 16:00:54	00:01:00.203000	1	14.4783	449.674
	2016-02-11 13:41:23	00:01:48.547000	2.221	451.69		2015-11-11 13:57:18	00:01:48.527000	1.81667	2.08013	397.305									2016-07-06 16:00:54	00:01:01.052000	1.01667	14.439	449.524
	2016-02-11 13:41:24	00:01:49.393000	2.21066	451.391		2015-11-11 13:57:19	00:01:49.374000	1.81667	2.05629	396.416									2016-07-06 16:00:55	00:01:01.900000	1.03333	14.4818	450.254
	2016-02-11 13:41:25	00:01:50.242000	2.22571	450.949		2015-11-11 13:57:20	00:01:50.222000	1.83333	2.02576	396.066									2016-07-06 16:00:56	00:01:02.746000	1.05	14.4921	449.982
	2016-02-11 13:41:26	00:01:51.089000	2.21582	452.095		2015-11-11 13:57:21	00:01:51.070000	1.85	2.01642	396.653									2016-07-06 16:00:57	00:01:03.596000	1.06667	14.5043	450.984
	2016-02-11 13:41:27	00:01:51.936000	2.21742	452.132		2015-11-11 13:57:22	00:01:51.918000	1.86667	1.9914	395.644									2016-07-06 16:00:58	00:01:04.443000	1.06667	14.4872	449.409
	2016-02-11 13:41:28	00:01:52.784000	2.21292	451.65		2015-11-11 13:57:22	00:01:52.766000	1.88333	1.98112	396.348									2016-07-06 16:00:59	00:01:05.290000	1.08333	14.5261	449.47
	2016-02-11 13:41:28	00:01:53.632000	2.21231	452.115		2015-11-11 13:57:23	00:01:53.614000	1.9	1.97371	396.17									2016-07-06 16:01:00	00:01:06.139000	1.1	14.506	449.207
	2016-02-11 13:41:29	00:01:54.480000	2.20527	451.826		2015-11-11 13:57:24	00:01:54.462000	1.9	1.95809	395.753									2016-07-06 16:01:00	00:01:06.987000	1.11667	14.5192	450.014
	2016-02-11 13:41:30	00:01:55.329000	2.21805	451.684		2015-11-11 13:57:25	00:01:55.309000	1.91667	1.95226	395.16									2016-07-06 16:01:01	00:01:07.834000	1.13333	14.5445	450.082
	2016-02-11 13:41:31	00:01:56.179000	2.21277	452.123		2015-11-11 13:57:26	00:01:56.157000	1.93333	1.94272	395.48									2016-07-06 16:01:02	00:01:08.683000	1.15	14.5279	448.848
	2016-02-11 13:41:32	00:01:57.025000	2.21981	452.914		2015-11-11 13:57:27	00:01:57.004000	1.95	1.93319	394.604									2016-07-06 16:01:03	00:01:09.530000	1.16667	14.5295	449.462
	2016-02-11 13:41:33	00:01:57.873000	2.2367	452.699		2015-11-11 13:57:27	00:01:57.852000	1.96667	1.92765	394.068									2016-07-06 16:01:04	00:01:10.377000	1.16667	14.5539	451.24
	2016-02-11 13:41:34	00:01:58.721000	3.35445	454.906		2015-11-11 13:57:28	00:01:58.700000	1.98333	1.92392	394.948									2016-07-06 16:01:05	00:01:11.226000	1.18333	14.556	450.021
	2016-02-11 13:41:34	00:01:59.568000	5.32746	459.31		2015-11-11 13:57:29	00:01:59.548000	2	1.92733	394.505									2016-07-06 16:01:06	00:01:12.074000	1.2	14.5755	450.366
	2016-02-11 13:41:35	00:02:00.416000	5.24746	457.716		2015-11-11 13:57:30	00:02:00.396000	2	1.91938	394.122									2016-07-06 16:01:06	00:01:12.921000	1.21667	14.5566	449.674
	2016-02-11 13:41:36	00:02:01.264000	5.08882	457.537		2015-11-11 13:57:31	00:02:01.243000	2.01667	1.91016	395.036									2016-07-06 16:01:07	00:01:13.770000	1.23333	14.5555	450.216
	2016-02-11 13:41:37	00:02:02.111000	4.81276	457.004		2015-11-11 13:57:32	00:02:02.091000	2.03333	1.90975	394.431									2016-07-06 16:01:08	00:01:14.617000	1.25	14.56	448.858
	2016-02-11 13:41:38	00:02:02.960000	4.58779	457.07		2015-11-11 13:57:33	00:02:02.939000	2.05	1.90824	394.223									2016-07-06 16:01:09	00:01:15.464000	1.25	14.7981	446.693
	2016-02-11 13:41:39	00:02:03.810000	4.48596	456.92		2015-11-11 13:57:33	00:02:03.787000	2.06667	1.90996	394.195									2016-07-06 16:01:10	00:01:16.313000	1.26667	14.389	450.544
	2016-02-11 13:41:39	00:02:04.654000	4.47667	455.935		2015-11-11 13:57:34	00:02:04.635000	2.08333	1.90444	394.537									2016-07-06 16:01:11	00:01:17.161000	1.28333	13.1008	448.674
	2016-02-11 13:41:40	00:02:05.503000	4.51635	456.087		2015-11-11 13:57:35	00:02:05.483000	2.08333	1.89818	393.901									2016-07-06 16:01:11	00:01:18.008000	1.3	11.8046	449.512
	2016-02-11 13:41:41	00:02:06.351000	4.55008	457.207		2015-11-11 13:57:36	00:02:06.331000	2.1	1.90335	394.365									2016-07-06 16:01:12	00:01:18.857000	1.31667	10.5688	448.422
	2016-02-11 13:41:42	00:02:07.198000	4.57315	456.386		2015-11-11 13:57:37	00:02:07.178000	2.11667	1.90419	394.045									2016-07-06 16:01:13	00:01:19.704000	1.33333	9.43774	446.738
	2016-02-11 13:41:43	00:02:08.047000	4.58391	456.829		2015-11-11 13:57:38	00:02:08.026000	2.13333	1.90268	392.914									2016-07-06 16:01:14	00:01:20.551000	1.35	8.43151	446.458
	2016-02-11 13:41:44	00:02:08.894000	4.57365	456.936		2015-11-11 13:57:38	00:02:08.874000	2.15	1.89424	394.338									2016-07-06 16:01:15	00:01:21.402000	1.35	7.57979	446.271
	2016-02-11 13:41:45	00:02:09.741000	4.57033	457.294		2015-11-11 13:57:39	00:02:09.722000	2.16667	1.89436	394.053									2016-07-06 16:01:16	00:01:22.248000	1.36667	6.82048	443.708
	2016-02-11 13:41:45	00:02:10.590000	4.5712	457.058		2015-11-11 13:57:40	00:02:10.570000	2.18333	1.89644	393.436									2016-07-06 16:01:17	00:01:23.097000	1.38333	6.15289	444.272
	2016-02-11 13:41:46	00:02:11.438000	4.56662	456.713		2015-11-11 13:57:41	00:02:11.418000	2.18333	1.89918	393.46									2016-07-06 16:01:17	00:01:23.945000	1.4	5.58532	442.424
	2016-02-11 13:41:47	00:02:12.285000	4.56428	456.242		2015-11-11 13:57:42	00:02:12.266000	2.2	1.89672	395.248									2016-07-06 16:01:18	00:01:24.792000	1.41667	5.10261	443.485
	2016-02-11 13:41:48	00:02:13.134000	4.56609	456.546		2015-11-11 13:57:43	00:02:13.113000	2.21667	1.89627	393.643									2016-07-06 16:01:19	00:01:25.638000	1.43333	4.68524	441.463
	2016-02-11 13:41:49	00:02:13.983000	4.56855	456.488		2015-11-11 13:57:44	00:02:13.961000	2.23333	1.90005	394.078									2016-07-06 16:01:20	00:01:26.487000	1.43333	4.34012	439.814
	2016-02-11 13:41:50	00:02:14.829000	4.56871	456.897		2015-11-11 13:57:44	00:02:14.809000	2.25	1.89603	393.719									2016-07-06 16:01:21	00:01:27.334000	1.45	4.02445	438.694
	2016-02-11 13:41:51	00:02:15.678000	4.5561	457.76		2015-11-11 13:57:45	00:02:15.657000	2.26667	1.90167	394.008									2016-07-06 16:01:22	00:01:28.182000	1.46667	3.77181	439.502
	2016-02-11 13:41:51	00:02:16.526000	4.55976	458.417		2015-11-11 13:57:46	00:02:16.505000	2.28333	1.90972	394.727									2016-07-06 16:01:22	00:01:29.031000	1.48333	3.55335	437.993
	2016-02-11 13:41:52	00:02:17.372000	4.56681	456.815		2015-11-11 13:57:47	00:02:17.353000	2.28333	1.90575	394.499									2016-07-06 16:01:23	00:01:29.878000	1.5	3.35351	437.627
	2016-02-11 13:41:53	00:02:18.220000	4.5513	457.029		2015-11-11 13:57:48	00:02:18.201000	2.3	1.90632	396.266									2016-07-06 16:01:24	00:01:30.726000	1.51667	3.2049	437.313
	2016-02-11 13:41:54	00:02:19.068000	4.55944	457.575		2015-11-11 13:57:49	00:02:19.048000	2.31667	1.90494	396.93									2016-07-06 16:01:25	00:01:31.575000	1.53333	3.06169	437.524
	2016-02-11 13:41:55	00:02:19.915000	4.56447	457.757		2015-11-11 13:57:50	00:02:19.897000	2.33333	1.90437	397.957									2016-07-06 16:01:26	00:01:32.422000	1.53333	2.93785	438.177
	2016-02-11 13:41:56	00:02:20.764000	4.56096	458.208		2015-11-11 13:57:50	00:02:20.744000	2.35	1.90725	397.659									2016-07-06 16:01:27	00:01:33.269000	1.55	2.8383	436.734
	2016-02-11 13:41:56	00:02:21.611000	4.5531	457.539		2015-11-11 13:57:51	00:02:21.592000	2.36667	1.90354	398.06									2016-07-06 16:01:28	00:01:34.118000	1.56667	2.74813	436.271
	2016-02-11 13:41:57	00:02:22.460000	4.56527	456.422		2015-11-11 13:57:52	00:02:22.440000	2.36667	1.90805	398.366									2016-07-06 16:01:28	00:01:34.965000	1.58333	2.67968	435.701
	2016-02-11 13:41:58	00:02:23.309000	4.55255	457.668		2015-11-11 13:57:53	00:02:23.288000	2.38333	2.04871	399.806									2016-07-06 16:01:29	00:01:35.813000	1.6	2.62258	435.556
	2016-02-11 13:41:59	00:02:24.155000	4.55695	457.114		2015-11-11 13:57:54	00:02:24.136000	2.4	4.6642	406.852									2016-07-06 16:01:30	00:01:36.662000	1.61667	2.5639	436.134
	2016-02-11 13:42:00	00:02:25.003000	4.56241	457.892		2015-11-11 13:57:55	00:02:24.983000	2.41667	23.7383	442.887									2016-07-06 16:01:31	00:01:37.509000	1.63333	2.51199	435.262
	2016-02-11 13:42:01	00:02:25.852000	4.56322	458.144		2015-11-11 13:57:55	00:02:25.831000	2.43333	25.1828	446.561									2016-07-06 16:01:32	00:01:38.357000	1.63333	2.5002	435.785
	2016-02-11 13:42:02	00:02:26.701000	4.64306	457.523		2015-11-11 13:57:56	00:02:26.680000	2.45	24.8263	445.648									2016-07-06 16:01:33	00:01:39.206000	1.65	2.53108	436.628
	2016-02-11 13:42:02	00:02:27.546000	4.88531	458.738		2015-11-11 13:57:57	00:02:27.527000	2.46667	23.8109	444.896									2016-07-06 16:01:33	00:01:40.053000	1.66667	2.57061	436.318
	2016-02-11 13:42:03	00:02:28.395000	4.88536	457.685		2015-11-11 13:57:58	00:02:28.375000	2.46667	22.415	441.535									2016-07-06 16:01:34	00:01:40.901000	1.68333	2.57914	436.138
	2016-02-11 13:42:04	00:02:29.243000	4.64115	456.929		2015-11-11 13:57:59	00:02:29.223000	2.48333	20.8838	439.594									2016-07-06 16:01:35	00:01:41.749000	1.7	2.58538	435.212
	2016-02-11 13:42:05	00:02:30.095000	4.36249	456.771		2015-11-11 13:58:00	00:02:30.071000	2.5	19.4271	436.988									2016-07-06 16:01:36	00:01:42.596000	1.71667	2.57726	435.661
	2016-02-11 13:42:06	00:02:30.943000	4.08896	456.276		2015-11-11 13:58:01	00:02:30.919000	2.51667	18.3478	433.717									2016-07-06 16:01:37	00:01:43.444000	1.71667	2.57938	436.829
	2016-02-11 13:42:07	00:02:31.792000	3.82902	456.269		2015-11-11 13:58:01	00:02:31.766000	2.53333	17.8291	434.029									2016-07-06 16:01:38	00:01:44.293000	1.73333	2.57718	437.435
	2016-02-11 13:42:07	00:02:32.638000	3.61115	454.597		2015-11-11 13:58:02	00:02:32.614000	2.55	17.6473	433.975									2016-07-06 16:01:39	00:01:45.140000	1.75	2.57476	435.365
	2016-02-11 13:42:08	00:02:33.486000	3.41183	455.626		2015-11-11 13:58:03	00:02:33.462000	2.55	17.7416	435.54									2016-07-06 16:01:39	00:01:45.987000	1.76667	2.57	436.32
	2016-02-11 13:42:09	00:02:34.334000	3.24023	455		2015-11-11 13:58:04	00:02:34.310000	2.56667	17.9351	435.918									2016-07-06 16:01:40	00:01:46.836000	1.78333	2.57617	434.748
	2016-02-11 13:42:10	00:02:35.182000	3.09284	453.553		2015-11-11 13:58:05	00:02:35.158000	2.58333	18.166	436.251									2016-07-06 16:01:41	00:01:47.683000	1.8	2.57883	436.407
	2016-02-11 13:42:11	00:02:36.030000	2.97217	453.572		2015-11-11 13:58:06	00:02:36.006000	2.6	18.3776	435.965									2016-07-06 16:01:42	00:01:48.531000	1.81667	2.86937	435.857
	2016-02-11 13:42:12	00:02:36.879000	2.86011	453.887		2015-11-11 13:58:06	00:02:36.855000	2.61667	18.5602	437.891									2016-07-06 16:01:43	00:01:49.380000	1.81667	11.8682	443.291
	2016-02-11 13:42:13	00:02:37.725000	2.76859	452.959		2015-11-11 13:58:07	00:02:37.702000	2.63333	18.6427	437.621									2016-07-06 16:01:44	00:01:50.227000	1.83333	18.6138	450.273
	2016-02-11 13:42:13	00:02:38.573000	2.68851	451.801		2015-11-11 13:58:08	00:02:38.550000	2.65	18.6702	438.62									2016-07-06 16:01:45	00:01:51.075000	1.85	18.6938	451.32
	2016-02-11 13:42:14	00:02:39.422000	2.61797	452.339		2015-11-11 13:58:09	00:02:39.397000	2.65	18.6555	439.236									2016-07-06 16:01:45	00:01:51.924000	1.86667	17.7048	450.433
	2016-02-11 13:42:15	00:02:40.269000	2.56616	451.459		2015-11-11 13:58:10	00:02:40.245000	2.66667	18.6236	439.912									2016-07-06 16:01:46	00:01:52.773000	1.88333	16.3485	448.443
	2016-02-11 13:42:16	00:02:41.117000	2.51036	451.345		2015-11-11 13:58:11	00:02:41.093000	2.68333	18.561	439.516									2016-07-06 16:01:47	00:01:53.618000	1.9	15.3664	448.261
	2016-02-11 13:42:17	00:02:41.966000	2.47288	451.966		2015-11-11 13:58:12	00:02:41.941000	2.7	18.4609	440.011									2016-07-06 16:01:48	00:01:54.467000	1.9	14.969	447.809
	2016-02-11 13:42:18	00:02:42.813000	2.43301	453.019		2015-11-11 13:58:12	00:02:42.788000	2.71667	18.3675	440.226									2016-07-06 16:01:49	00:01:55.314000	1.91667	14.9785	446.496
	2016-02-11 13:42:18	00:02:43.661000	2.40064	451.668		2015-11-11 13:58:13	00:02:43.637000	2.73333	18.3055	439.953									2016-07-06 16:01:50	00:01:56.162000	1.93333	15.1567	448.83
	2016-02-11 13:42:19	00:02:44.509000	2.374	449.85		2015-11-11 13:58:14	00:02:44.484000	2.73333	18.2153	439.316									2016-07-06 16:01:50	00:01:57.011000	1.95	15.359	447.709
	2016-02-11 13:42:20	00:02:45.356000	2.35253	451.693		2015-11-11 13:58:15	00:02:45.332000	2.75	18.1435	439.671									2016-07-06 16:01:51	00:01:57.857000	1.96667	15.4869	448.67
	2016-02-11 13:42:21	00:02:46.204000	2.32624	451.198		2015-11-11 13:58:16	00:02:46.180000	2.76667	18.1176	440.67									2016-07-06 16:01:52	00:01:58.705000	1.98333	15.5461	448.884
	2016-02-11 13:42:22	00:02:47.052000	2.30637	451.195		2015-11-11 13:58:17	00:02:47.028000	2.78333	18.064	439.438									2016-07-06 16:01:53	00:01:59.555000	2	15.5123	449.593
	2016-02-11 13:42:23	00:02:47.900000	2.29638	451.323		2015-11-11 13:58:17	00:02:47.875000	2.8	18.017	440.451									2016-07-06 16:01:54	00:02:00.401000	2	15.488	449.231
	2016-02-11 13:42:24	00:02:48.748000	2.28951	451.027		2015-11-11 13:58:18	00:02:48.724000	2.81667	18.012	441.224									2016-07-06 16:01:55	00:02:01.249000	2.01667	15.4868	448.201
	2016-02-11 13:42:24	00:02:49.595000	2.27458	450.881		2015-11-11 13:58:19	00:02:49.572000	2.83333	17.9581	440.63									2016-07-06 16:01:56	00:02:02.098000	2.03333	15.4578	447.135
	2016-02-11 13:42:25	00:02:50.443000	2.26543	452.873		2015-11-11 13:58:20	00:02:50.420000	2.83333	17.933	441.04									2016-07-06 16:01:56	00:02:02.944000	2.05	15.4706	446.69
	2016-02-11 13:42:26	00:02:51.291000	2.25394	454.441		2015-11-11 13:58:21	00:02:51.268000	2.85	17.9058	441.371									2016-07-06 16:01:57	00:02:03.793000	2.06667	15.4786	448.542
	2016-02-11 13:42:27	00:02:52.140000	2.26139	454.523		2015-11-11 13:58:22	00:02:52.115000	2.86667	17.8931	441.828									2016-07-06 16:01:58	00:02:04.641000	2.08333	15.4668	448.759
	2016-02-11 13:42:28	00:02:52.988000	2.24588	453.362		2015-11-11 13:58:23	00:02:52.964000	2.88333	17.851	441.657									2016-07-06 16:01:59	00:02:05.488000	2.08333	15.4988	448.951
	2016-02-11 13:42:29	00:02:53.836000	2.24698	455.815		2015-11-11 13:58:23	00:02:53.811000	2.9	17.8488	441.724									2016-07-06 16:02:00	00:02:06.336000	2.1	15.5005	447.41
	2016-02-11 13:42:30	00:02:54.683000	2.23681	453.711		2015-11-11 13:58:24	00:02:54.659000	2.91667	17.827	442.397									2016-07-06 16:02:01	00:02:07.185000	2.11667	15.4801	447.076
	2016-02-11 13:42:30	00:02:55.531000	2.23211	453.703		2015-11-11 13:58:25	00:02:55.507000	2.93333	17.7747	441.016									2016-07-06 16:02:01	00:02:08.031000	2.13333	15.4695	448.993
	2016-02-11 13:42:31	00:02:56.379000	2.2328	452.274		2015-11-11 13:58:26	00:02:56.355000	2.93333	17.7808	442.822									2016-07-06 16:02:02	00:02:08.879000	2.15	15.4811	448.153
	2016-02-11 13:42:32	00:02:57.227000	2.22394	453.693		2015-11-11 13:58:27	00:02:57.203000	2.95	17.795	442.725									2016-07-06 16:02:03	00:02:09.728000	2.16667	15.4829	448.007
	2016-02-11 13:42:33	00:02:58.075000	2.2313	454.317		2015-11-11 13:58:28	00:02:58.050000	2.96667	17.7519	443.06									2016-07-06 16:02:04	00:02:10.575000	2.18333	15.4964	448.428
	2016-02-11 13:42:34	00:02:58.923000	2.22697	453.885		2015-11-11 13:58:29	00:02:58.899000	2.98333	17.73	442.471									2016-07-06 16:02:05	00:02:11.424000	2.18333	15.4943	448.616
	2016-02-11 13:42:35	00:02:59.771000	2.22871	454.076		2015-11-11 13:58:29	00:02:59.746000	3	17.7278	443.015									2016-07-06 16:02:06	00:02:12.272000	2.2	15.4925	448.654
	2016-02-11 13:42:35	00:03:00.618000	2.23516	452.365		2015-11-11 13:58:30	00:03:00.594000	3.01667	17.7171	443.656									2016-07-06 16:02:07	00:02:13.119000	2.21667	15.5082	449.657
	2016-02-11 13:42:36	00:03:01.466000	2.2307	452.351		2015-11-11 13:58:31	00:03:01.442000	3.01667	17.6812	444.019									2016-07-06 16:02:07	00:02:13.967000	2.23333	15.4903	447.923
	2016-02-11 13:42:37	00:03:02.314000	2.21583	451.759		2015-11-11 13:58:32	00:03:02.290000	3.03333	17.685	444									2016-07-06 16:02:08	00:02:14.815000	2.25	15.5338	447.314
	2016-02-11 13:42:38	00:03:03.162000	2.21594	452.202		2015-11-11 13:58:33	00:03:03.137000	3.05	17.6664	444.493									2016-07-06 16:02:09	00:02:15.662000	2.26667	15.7066	448.858
	2016-02-11 13:42:39	00:03:04.010000	2.21769	451.304		2015-11-11 13:58:34	00:03:03.986000	3.06667	17.6192	443.26									2016-07-06 16:02:10	00:02:16.511000	2.28333	15.8935	448.634
	2016-02-11 13:42:40	00:03:04.858000	2.22288	451.431		2015-11-11 13:58:34	00:03:04.833000	3.08333	17.6327	444.696									2016-07-06 16:02:11	00:02:17.360000	2.28333	14.9141	447.479
	2016-02-11 13:42:41	00:03:05.706000	2.22109	453.022		2015-11-11 13:58:35	00:03:05.680000	3.1	17.5916	443.312									2016-07-06 16:02:12	00:02:18.205000	2.3	13.5127	447.198
	2016-02-11 13:42:41	00:03:06.554000	2.22414	451.638		2015-11-11 13:58:36	00:03:06.528000	3.11667	17.5274	442.665									2016-07-06 16:02:12	00:02:19.052000	2.31667	12.1563	444.839
	2016-02-11 13:42:42	00:03:07.400000	2.24004	452.205		2015-11-11 13:58:37	00:03:07.376000	3.11667	17.5194	446.911									2016-07-06 16:02:13	00:02:19.900000	2.33333	10.9048	444.762
	2016-02-11 13:42:43	00:03:08.248000	2.27237	453.013		2015-11-11 13:58:38	00:03:08.225000	3.13333	15.9525	438.653									2016-07-06 16:02:14	00:02:20.749000	2.35	9.74385	443.349
	2016-02-11 13:42:44	00:03:09.096000	3.61009	455.398		2015-11-11 13:58:39	00:03:09.073000	3.15	14.4459	435.174									2016-07-06 16:02:15	00:02:21.596000	2.36667	8.70693	443.169
	2016-02-11 13:42:45	00:03:09.944000	4.10796	457.361		2015-11-11 13:58:40	00:03:09.921000	3.16667	13.0027	431.739									2016-07-06 16:02:16	00:02:22.444000	2.36667	7.81332	441.901
	2016-02-11 13:42:46	00:03:10.792000	4.08756	458.147		2015-11-11 13:58:40	00:03:10.769000	3.18333	11.6546	427.021									2016-07-06 16:02:17	00:02:23.292000	2.38333	6.9902	440.843
	2016-02-11 13:42:46	00:03:11.640000	3.95818	456.181		2015-11-11 13:58:41	00:03:11.616000	3.2	10.4176	422.73									2016-07-06 16:02:18	00:02:24.140000	2.4	6.33255	440.964
	2016-02-11 13:42:47	00:03:12.489000	3.79138	456.342		2015-11-11 13:58:42	00:03:12.463000	3.2	9.27336	418.949									2016-07-06 16:02:18	00:02:24.987000	2.41667	5.72496	438.345
	2016-02-11 13:42:48	00:03:13.336000	3.65753	456.91		2015-11-11 13:58:43	00:03:13.312000	3.21667	8.2681	416.093									2016-07-06 16:02:19	00:02:25.835000	2.43333	5.24696	439.348
	2016-02-11 13:42:49	00:03:14.185000	3.62171	455.446		2015-11-11 13:58:44	00:03:14.159000	3.23333	7.37328	413.757									2016-07-06 16:02:20	00:02:26.683000	2.45	4.81251	438.655
	2016-02-11 13:42:50	00:03:15.031000	3.61562	456.791		2015-11-11 13:58:45	00:03:15.007000	3.25	6.63728	411.042									2016-07-06 16:02:21	00:02:27.531000	2.46667	4.43451	437.791
	2016-02-11 13:42:51	00:03:15.879000	3.64707	457.021		2015-11-11 13:58:45	00:03:15.856000	3.26667	5.97966	409.046									2016-07-06 16:02:22	00:02:28.379000	2.46667	4.12764	439.013
	2016-02-11 13:42:52	00:03:16.727000	3.66684	456.812		2015-11-11 13:58:46	00:03:16.703000	3.28333	5.39495	406.575									2016-07-06 16:02:23	00:02:29.227000	2.48333	3.8515	437.69
	2016-02-11 13:42:52	00:03:17.575000	3.67804	456.113		2015-11-11 13:58:47	00:03:17.550000	3.3	4.91241	405.385									2016-07-06 16:02:24	00:02:30.075000	2.5	3.62519	439.306
	2016-02-11 13:42:53	00:03:18.423000	3.68554	456.211		2015-11-11 13:58:48	00:03:18.399000	3.3	4.48164	403.399									2016-07-06 16:02:24	00:02:30.923000	2.51667	3.41521	438.44
	2016-02-11 13:42:54	00:03:19.270000	3.67637	456.37		2015-11-11 13:58:49	00:03:19.247000	3.31667	4.12012	402.701									2016-07-06 16:02:25	00:02:31.769000	2.53333	3.25584	438.928
	2016-02-11 13:42:55	00:03:20.118000	3.67782	457.317		2015-11-11 13:58:50	00:03:20.094000	3.33333	3.79803	401.528									2016-07-06 16:02:26	00:02:32.618000	2.55	3.09885	440.437
	2016-02-11 13:42:56	00:03:20.966000	3.67438	457.632		2015-11-11 13:58:51	00:03:20.942000	3.35	3.52782	400.771									2016-07-06 16:02:27	00:02:33.466000	2.55	2.97246	439.415
	2016-02-11 13:42:57	00:03:21.814000	3.6651	455.712		2015-11-11 13:58:51	00:03:21.790000	3.36667	3.30374	399.694									2016-07-06 16:02:28	00:02:34.314000	2.56667	2.88441	440.289
	2016-02-11 13:42:57	00:03:22.662000	3.67356	456.67		2015-11-11 13:58:52	00:03:22.638000	3.38333	3.08998	399.131									2016-07-06 16:02:29	00:02:35.161000	2.58333	2.78374	439.415
	2016-02-11 13:42:58	00:03:23.546000	3.67493	457.971		2015-11-11 13:58:53	00:03:23.486000	3.38333	2.92612	398.388									2016-07-06 16:02:29	00:02:36.010000	2.6	2.70112	440.402
	2016-02-11 13:42:59	00:03:24.359000	3.67182	456.397		2015-11-11 13:58:54	00:03:24.334000	3.4	2.77501	398.564									2016-07-06 16:02:30	00:02:36.858000	2.61667	2.64565	439.737
	2016-02-11 13:43:00	00:03:25.207000	3.66472	457.952		2015-11-11 13:58:55	00:03:25.181000	3.41667	2.64923	398.682									2016-07-06 16:02:31	00:02:37.706000	2.63333	2.5789	439.219
	2016-02-11 13:43:01	00:03:26.054000	3.6695	456.588		2015-11-11 13:58:56	00:03:26.029000	3.43333	2.54034	398.136									2016-07-06 16:02:32	00:02:38.554000	2.65	2.53889	440.862
	2016-02-11 13:43:02	00:03:26.901000	3.6718	456.551		2015-11-11 13:58:56	00:03:26.877000	3.45	2.45117	398.595									2016-07-06 16:02:33	00:02:39.401000	2.65	2.4877	438.765
	2016-02-11 13:43:03	00:03:27.750000	3.66682	456.267		2015-11-11 13:58:57	00:03:27.725000	3.46667	2.36983	397.498									2016-07-06 16:02:34	00:02:40.249000	2.66667	2.45218	439.65
	2016-02-11 13:43:03	00:03:28.597000	3.67385	457.39		2015-11-11 13:58:58	00:03:28.577000	3.48333	2.29609	397.963									2016-07-06 16:02:35	00:02:41.097000	2.68333	2.41512	438.513
	2016-02-11 13:43:04	00:03:29.445000	3.66651	457.988		2015-11-11 13:58:59	00:03:29.421000	3.48333	2.24168	395.998									2016-07-06 16:02:35	00:02:41.945000	2.7	2.38939	437.564
	2016-02-11 13:43:05	00:03:30.292000	3.67041	456.506		2015-11-11 13:59:00	00:03:30.268000	3.5	2.19302	396.252									2016-07-06 16:02:36	00:02:42.792000	2.71667	2.35971	436.753
	2016-02-11 13:43:06	00:03:31.140000	3.67339	457.337		2015-11-11 13:59:01	00:03:31.116000	3.51667	2.14638	396.434									2016-07-06 16:02:37	00:02:43.640000	2.73333	2.34113	439.017
	2016-02-11 13:43:07	00:03:31.988000	3.67419	457.784		2015-11-11 13:59:02	00:03:31.965000	3.53333	2.11334	396.091									2016-07-06 16:02:38	00:02:44.487000	2.73333	2.3269	438.824
	2016-02-11 13:43:08	00:03:32.837000	3.66806	457.375		2015-11-11 13:59:02	00:03:32.813000	3.55	2.07985	396.588									2016-07-06 16:02:39	00:02:45.335000	2.75	2.31584	436.975
	2016-02-11 13:43:09	00:03:33.684000	3.64828	456.777		2015-11-11 13:59:03	00:03:33.660000	3.56667	2.0487	396.52									2016-07-06 16:02:40	00:02:46.184000	2.76667	2.30053	436.492
	2016-02-11 13:43:09	00:03:34.533000	3.6649	456.917		2015-11-11 13:59:04	00:03:34.508000	3.58333	2.02674	397.142									2016-07-06 16:02:40	00:02:47.031000	2.78333	2.29062	437.39
	2016-02-11 13:43:10	00:03:35.381000	3.66873	458.184		2015-11-11 13:59:05	00:03:35.355000	3.58333	2.01161	397.008									2016-07-06 16:02:41	00:02:47.879000	2.8	2.2724	437.477
	2016-02-11 13:43:11	00:03:36.228000	3.67275	457.102		2015-11-11 13:59:06	00:03:36.204000	3.6	1.99239	397.371									2016-07-06 16:02:42	00:02:48.727000	2.81667	2.26846	437.353
	2016-02-11 13:43:12	00:03:37.076000	3.67341	457.068		2015-11-11 13:59:07	00:03:37.052000	3.61667	1.97672	396.178									2016-07-06 16:02:43	00:02:49.575000	2.83333	2.26528	436.859
	2016-02-11 13:43:13	00:03:37.924000	3.66649	457.33		2015-11-11 13:59:08	00:03:37.900000	3.63333	1.96765	396.832									2016-07-06 16:02:44	00:02:50.423000	2.83333	2.2506	437.798
	2016-02-11 13:43:14	00:03:38.771000	3.66355	456.285		2015-11-11 13:59:08	00:03:38.747000	3.65	1.95094	396.586									2016-07-06 16:02:45	00:02:51.272000	2.85	2.24099	436.76
	2016-02-11 13:43:14	00:03:39.619000	3.66788	456.997		2015-11-11 13:59:09	00:03:39.595000	3.66667	1.9518	396.257									2016-07-06 16:02:46	00:02:52.119000	2.86667	2.23696	436.3
	2016-02-11 13:43:15	00:03:40.468000	3.67041	456.949		2015-11-11 13:59:10	00:03:40.444000	3.66667	1.93364	395.996									2016-07-06 16:02:46	00:02:52.967000	2.88333	2.227	436.22
	2016-02-11 13:43:16	00:03:41.315000	3.67423	457.762		2015-11-11 13:59:11	00:03:41.291000	3.68333	1.93862	397.764									2016-07-06 16:02:47	00:02:53.815000	2.9	2.22562	436.845
	2016-02-11 13:43:17	00:03:42.163000	3.67208	456.861		2015-11-11 13:59:12	00:03:42.139000	3.7	1.92294	396.291									2016-07-06 16:02:48	00:02:54.662000	2.91667	2.2314	437.382
	2016-02-11 13:43:18	00:03:43.011000	3.66892	457.866		2015-11-11 13:59:13	00:03:42.986000	3.71667	1.92485	396.954									2016-07-06 16:02:49	00:02:55.510000	2.93333	2.22329	438.424
	2016-02-11 13:43:19	00:03:43.859000	3.66305	457.142		2015-11-11 13:59:13	00:03:43.834000	3.73333	1.92151	396.651									2016-07-06 16:02:50	00:02:56.358000	2.93333	2.2156	436.427
	2016-02-11 13:43:20	00:03:44.708000	3.65819	456.521		2015-11-11 13:59:14	00:03:44.682000	3.75	1.91664	394.743									2016-07-06 16:02:51	00:02:57.205000	2.95	2.22231	436.807
	2016-02-11 13:43:20	00:03:45.556000	3.6669	458.47		2015-11-11 13:59:15	00:03:45.530000	3.76667	1.90877	394.445									2016-07-06 16:02:51	00:02:58.053000	2.96667	2.20693	438.809
	2016-02-11 13:43:21	00:03:46.402000	3.66392	458.243		2015-11-11 13:59:16	00:03:46.379000	3.76667	1.90442	394.444									2016-07-06 16:02:52	00:02:58.901000	2.98333	2.21527	438.993
	2016-02-11 13:43:22	00:03:47.253000	3.66321	457.548		2015-11-11 13:59:17	00:03:47.226000	3.78333	1.90791	394.849									2016-07-06 16:02:53	00:02:59.749000	3	2.20484	439.525
	2016-02-11 13:43:23	00:03:48.099000	3.6765	456.537		2015-11-11 13:59:18	00:03:48.075000	3.8	1.90212	393.679									2016-07-06 16:02:54	00:03:00.604000	3.01667	2.21538	439.338
	2016-02-11 13:43:24	00:03:48.947000	3.70089	457.363		2015-11-11 13:59:19	00:03:48.921000	3.81667	1.90243	394.506									2016-07-06 16:02:55	00:03:01.451000	3.01667	2.22171	439.929
	2016-02-11 13:43:25	00:03:49.794000	3.65805	457.211		2015-11-11 13:59:19	00:03:49.774000	3.83333	1.89531	394.058									2016-07-06 16:02:56	00:03:02.299000	3.03333	2.21819	439.769
	2016-02-11 13:43:25	00:03:50.642000	3.49971	458.203		2015-11-11 13:59:20	00:03:50.618000	3.85	1.90595	394.647									2016-07-06 16:02:57	00:03:03.147000	3.05	2.22244	437.55
	2016-02-11 13:43:26	00:03:51.489000	3.34682	455.308		2015-11-11 13:59:21	00:03:51.466000	3.85	1.89727	394.1									2016-07-06 16:02:57	00:03:03.995000	3.06667	2.225	437.793
	2016-02-11 13:43:27	00:03:52.337000	3.19152	457.747		2015-11-11 13:59:22	00:03:52.313000	3.86667	1.89599	394.039									2016-07-06 16:02:58	00:03:04.843000	3.08333	2.26336	438.874
	2016-02-11 13:43:28	00:03:53.185000	3.06229	455.694		2015-11-11 13:59:23	00:03:53.160000	3.88333	1.89831	393.901									2016-07-06 16:02:59	00:03:05.691000	3.1	3.81254	441.871
	2016-02-11 13:43:29	00:03:54.032000	2.94093	455.728		2015-11-11 13:59:24	00:03:54.008000	3.9	1.89507	394.453									2016-07-06 16:03:00	00:03:06.539000	3.11667	9.04707	444.351
	2016-02-11 13:43:30	00:03:54.880000	2.84039	456.255		2015-11-11 13:59:24	00:03:54.856000	3.91667	1.89453	393.732									2016-07-06 16:03:01	00:03:07.387000	3.11667	9.40491	445.203
	2016-02-11 13:43:31	00:03:55.728000	2.74967	456.125		2015-11-11 13:59:25	00:03:55.704000	3.93333	1.88814	392.982									2016-07-06 16:03:02	00:03:08.234000	3.13333	9.08619	446.301
	2016-02-11 13:43:31	00:03:56.576000	2.66808	454.698		2015-11-11 13:59:26	00:03:56.552000	3.95	1.8898	393.318									2016-07-06 16:03:03	00:03:09.082000	3.15	8.53351	444.885
	2016-02-11 13:43:32	00:03:57.424000	2.60639	454.093		2015-11-11 13:59:27	00:03:57.400000	3.95	1.89459	394.373									2016-07-06 16:03:03	00:03:09.931000	3.16667	7.95912	443.647
	2016-02-11 13:43:33	00:03:58.272000	2.54945	454.678		2015-11-11 13:59:28	00:03:58.248000	3.96667	1.89878	394.098									2016-07-06 16:03:04	00:03:10.777000	3.18333	7.67869	443.809
	2016-02-11 13:43:34	00:03:59.120000	2.49189	453.588		2015-11-11 13:59:29	00:03:59.096000	3.98333	1.89451	394.682									2016-07-06 16:03:05	00:03:11.625000	3.2	7.60553	443.2
	2016-02-11 13:43:35	00:03:59.967000	2.46272	453.543		2015-11-11 13:59:30	00:03:59.944000	4	1.90073	393.295									2016-07-06 16:03:06	00:03:12.473000	3.2	7.66521	443.961
	2016-02-11 13:43:36	00:04:00.816000	2.42034	453.388		2015-11-11 13:59:30	00:04:00.791000	4.01667	1.89774	394.102									2016-07-06 16:03:07	00:03:13.321000	3.21667	7.75954	444.038
	2016-02-11 13:43:36	00:04:01.663000	2.39093	451.501		2015-11-11 13:59:31	00:04:01.639000	4.03333	1.89836	394.379									2016-07-06 16:03:08	00:03:14.169000	3.23333	7.83022	443.764
	2016-02-11 13:43:37	00:04:02.511000	2.36707	454.231		2015-11-11 13:59:32	00:04:02.487000	4.03333	1.89384	394.623									2016-07-06 16:03:08	00:03:15.019000	3.25	7.88073	443.385
	2016-02-11 13:43:38	00:04:03.359000	2.34134	453.256		2015-11-11 13:59:33	00:04:03.335000	4.05	1.89156	394.21									2016-07-06 16:03:09	00:03:15.867000	3.26667	7.86848	444.057
	2016-02-11 13:43:39	00:04:04.207000	2.31815	452.578		2015-11-11 13:59:34	00:04:04.183000	4.06667	1.89451	394.311									2016-07-06 16:03:10	00:03:16.714000	3.28333	7.85141	444.238
	2016-02-11 13:43:40	00:04:05.055000	2.31325	452.912		2015-11-11 13:59:35	00:04:05.030000	4.08333	1.8947	394.35									2016-07-06 16:03:11	00:03:17.563000	3.3	7.84783	445.256
	2016-02-11 13:43:41	00:04:05.903000	2.29033	451.204		2015-11-11 13:59:35	00:04:05.878000	4.1	1.89095	395.381									2016-07-06 16:03:12	00:03:18.411000	3.3	7.84423	444.893
	2016-02-11 13:43:42	00:04:06.750000	2.27116	452.75		2015-11-11 13:59:36	00:04:06.727000	4.11667	1.88659	394.559									2016-07-06 16:03:13	00:03:19.260000	3.31667	7.83885	444.379
	2016-02-11 13:43:42	00:04:07.598000	2.27748	453.429		2015-11-11 13:59:37	00:04:07.575000	4.13333	1.89457	394.912									2016-07-06 16:03:14	00:03:20.104000	3.33333	7.83022	443.602
	2016-02-11 13:43:43	00:04:08.446000	2.26608	451.93		2015-11-11 13:59:38	00:04:08.423000	4.13333	1.89372	394.459									2016-07-06 16:03:14	00:03:20.951000	3.35	7.83598	444.715
	2016-02-11 13:43:44	00:04:09.294000	2.25828	450.497		2015-11-11 13:59:39	00:04:09.270000	4.15	1.89442	394.127									2016-07-06 16:03:15	00:03:21.799000	3.36667	7.83177	443.849
	2016-02-11 13:43:45	00:04:10.142000	2.25494	451.67		2015-11-11 13:59:40	00:04:10.118000	4.16667	1.891	394.824									2016-07-06 16:03:16	00:03:22.647000	3.38333	7.84767	444.496
	2016-02-11 13:43:46	00:04:10.990000	2.24281	451.991		2015-11-11 13:59:41	00:04:10.965000	4.18333	1.88936	394.256									2016-07-06 16:03:17	00:03:23.495000	3.38333	7.85035	444.387
	2016-02-11 13:43:47	00:04:11.838000	2.24099	450.461		2015-11-11 13:59:41	00:04:11.813000	4.2	1.8979	395.467									2016-07-06 16:03:18	00:03:24.343000	3.4	7.85386	445.707
	2016-02-11 13:43:48	00:04:12.686000	2.22808	452.672		2015-11-11 13:59:42	00:04:12.661000	4.21667	1.89341	394.135									2016-07-06 16:03:19	00:03:25.191000	3.41667	7.84916	444.646
	2016-02-11 13:43:48	00:04:13.534000	2.2306	452.412		2015-11-11 13:59:43	00:04:13.509000	4.23333	1.8958	395.73									2016-07-06 16:03:19	00:03:26.039000	3.43333	7.84821	444.859
	2016-02-11 13:43:49	00:04:14.382000	2.23231	452.673		2015-11-11 13:59:44	00:04:14.357000	4.23333	1.89282	395.519									2016-07-06 16:03:20	00:03:26.886000	3.45	7.84837	443.067
	2016-02-11 13:43:50	00:04:15.230000	2.22676	449.438		2015-11-11 13:59:45	00:04:15.205000	4.25	1.89351	397.16									2016-07-06 16:03:21	00:03:27.735000	3.46667	7.84164	444.887
	2016-02-11 13:43:51	00:04:16.078000	2.23281	451.801		2015-11-11 13:59:46	00:04:16.053000	4.26667	1.89299	397.651									2016-07-06 16:03:22	00:03:28.582000	3.48333	7.84534	444.213
	2016-02-11 13:43:52	00:04:16.926000	2.22333	452.067		2015-11-11 13:59:47	00:04:16.900000	4.28333	1.90246	398.284									2016-07-06 16:03:23	00:03:29.430000	3.48333	7.90569	444.05
	2016-02-11 13:43:53	00:04:17.774000	2.21709	451.807		2015-11-11 13:59:47	00:04:17.748000	4.3	1.89212	398.58									2016-07-06 16:03:24	00:03:30.278000	3.5	7.97196	445.05
	2016-02-11 13:43:53	00:04:18.621000	2.21943	451.283		2015-11-11 13:59:48	00:04:18.596000	4.31667	1.89254	398.767									2016-07-06 16:03:25	00:03:31.126000	3.51667	7.62061	442.926
	2016-02-11 13:43:54	00:04:19.468000	2.22332	452.34		2015-11-11 13:59:49	00:04:19.445000	4.31667	1.91577	400.062									2016-07-06 16:03:25	00:03:31.974000	3.53333	7.02605	444.879
	2016-02-11 13:43:55	00:04:20.316000	2.22736	451.348		2015-11-11 13:59:50	00:04:20.292000	4.33333	2.08084	400.92									2016-07-06 16:03:26	00:03:32.821000	3.55	6.44709	445.605
	2016-02-11 13:43:56	00:04:21.164000	2.2161	452.447		2015-11-11 13:59:51	00:04:21.140000	4.35	4.06427	406.605									2016-07-06 16:03:27	00:03:33.669000	3.56667	5.89533	446.853
	2016-02-11 13:43:57	00:04:22.012000	2.22372	451.538		2015-11-11 13:59:52	00:04:21.988000	4.36667	17.6276	434.301									2016-07-06 16:03:28	00:03:34.518000	3.58333	5.39309	444.1
	2016-02-11 13:43:58	00:04:22.861000	2.22694	451.989		2015-11-11 13:59:52	00:04:22.835000	4.38333	18.9661	437.699									2016-07-06 16:03:29	00:03:35.365000	3.58333	4.95018	442.718
	2016-02-11 13:43:59	00:04:23.708000	2.22131	451.262		2015-11-11 13:59:53	00:04:23.683000	4.4	18.7186	436.945									2016-07-06 16:03:30	00:03:36.214000	3.6	4.56866	443.114
	2016-02-11 13:43:59	00:04:24.556000	2.38993	454.641		2015-11-11 13:59:54	00:04:24.531000	4.41667	18.0106	436.583									2016-07-06 16:03:30	00:03:37.061000	3.61667	4.21658	441.139
	2016-02-11 13:44:00	00:04:25.404000	4.1284	457.203		2015-11-11 13:59:55	00:04:25.379000	4.41667	16.9703	433.848									2016-07-06 16:03:31	00:03:37.908000	3.63333	3.92403	440.026
	2016-02-11 13:44:01	00:04:26.251000	4.33843	457.713		2015-11-11 13:59:56	00:04:26.227000	4.43333	15.8523	431.848									2016-07-06 16:03:32	00:03:38.756000	3.65	3.67788	439.482
	2016-02-11 13:44:02	00:04:27.099000	4.24454	456.829		2015-11-11 13:59:57	00:04:27.075000	4.45	14.7186	429.907									2016-07-06 16:03:33	00:03:39.605000	3.66667	3.4639	439.806
	2016-02-11 13:44:03	00:04:27.947000	4.06739	457.1		2015-11-11 13:59:58	00:04:27.923000	4.46667	13.9104	429.047									2016-07-06 16:03:34	00:03:40.452000	3.66667	3.26798	439.924
	2016-02-11 13:44:04	00:04:28.795000	3.89469	456.949		2015-11-11 13:59:58	00:04:28.770000	4.48333	13.508	428.412									2016-07-06 16:03:35	00:03:41.300000	3.68333	3.12229	439.195
	2016-02-11 13:44:04	00:04:29.643000	3.80939	455.91		2015-11-11 13:59:59	00:04:29.618000	4.5	13.3547	428.664									2016-07-06 16:03:36	00:03:42.148000	3.7	2.98932	438.654
	2016-02-11 13:44:05	00:04:30.492000	3.77614	456.887		2015-11-11 14:00:00	00:04:30.466000	4.5	13.4158	428.7									2016-07-06 16:03:36	00:03:42.995000	3.71667	2.874	438.071
	2016-02-11 13:44:06	00:04:31.339000	3.80372	454.915		2015-11-11 14:00:01	00:04:31.314000	4.51667	13.5487	429.531									2016-07-06 16:03:37	00:03:43.843000	3.73333	2.78397	437.68
	2016-02-11 13:44:07	00:04:32.186000	3.83206	456.536		2015-11-11 14:00:02	00:04:32.162000	4.53333	13.7559	431.216									2016-07-06 16:03:38	00:03:44.692000	3.75	2.69089	437.538
	2016-02-11 13:44:08	00:04:33.034000	3.84987	456.155		2015-11-11 14:00:03	00:04:33.010000	4.55	13.9575	430.917									2016-07-06 16:03:39	00:03:45.539000	3.76667	2.62632	436.774
	2016-02-11 13:44:09	00:04:33.882000	3.85886	456.904		2015-11-11 14:00:03	00:04:33.858000	4.56667	14.0514	432.466									2016-07-06 16:03:40	00:03:46.387000	3.76667	2.57142	436.346
	2016-02-11 13:44:10	00:04:34.730000	3.85873	456.427		2015-11-11 14:00:04	00:04:34.706000	4.58333	14.0972	431.124									2016-07-06 16:03:41	00:03:47.235000	3.78333	2.51784	435.821
	2016-02-11 13:44:10	00:04:35.579000	3.86017	457.246		2015-11-11 14:00:05	00:04:35.553000	4.6	14.1732	433.11									2016-07-06 16:03:42	00:03:48.083000	3.8	2.46953	436.155
	2016-02-11 13:44:11	00:04:36.426000	3.8472	455.95		2015-11-11 14:00:06	00:04:36.401000	4.6	14.1621	433.432									2016-07-06 16:03:42	00:03:48.931000	3.81667	2.43259	436.131
	2016-02-11 13:44:12	00:04:37.274000	3.84603	455.725		2015-11-11 14:00:07	00:04:37.249000	4.61667	14.1129	432.841									2016-07-06 16:03:43	00:03:49.779000	3.83333	2.39837	434.884
	2016-02-11 13:44:13	00:04:38.122000	3.85431	457.247		2015-11-11 14:00:08	00:04:38.097000	4.63333	14.0722	433.184									2016-07-06 16:03:44	00:03:50.627000	3.85	2.37612	438.687
	2016-02-11 13:44:14	00:04:38.970000	3.84843	455.828		2015-11-11 14:00:09	00:04:38.945000	4.65	13.9866	433.562									2016-07-06 16:03:45	00:03:51.475000	3.85	2.34854	438.352
	2016-02-11 13:44:15	00:04:39.818000	3.8453	455.257		2015-11-11 14:00:09	00:04:39.793000	4.66667	13.9312	433.282									2016-07-06 16:03:46	00:03:52.323000	3.86667	2.33852	438.204
	2016-02-11 13:44:15	00:04:40.666000	3.84848	457.36		2015-11-11 14:00:10	00:04:40.640000	4.68333	13.8858	433.881									2016-07-06 16:03:47	00:03:53.170000	3.88333	2.30913	439.129
	2016-02-11 13:44:16	00:04:41.515000	3.85789	456.778		2015-11-11 14:00:11	00:04:41.488000	4.68333	13.8067	434.193									2016-07-06 16:03:47	00:03:54.018000	3.9	2.29429	437.88
	2016-02-11 13:44:17	00:04:42.361000	3.84998	456.944		2015-11-11 14:00:12	00:04:42.337000	4.7	13.784	434.11									2016-07-06 16:03:48	00:03:54.866000	3.91667	2.27984	437.238
	2016-02-11 13:44:18	00:04:43.210000	3.84188	457.444		2015-11-11 14:00:13	00:04:43.184000	4.71667	13.7489	435.182									2016-07-06 16:03:49	00:03:55.713000	3.93333	2.27055	437.953
	2016-02-11 13:44:19	00:04:44.056000	3.83469	457.85		2015-11-11 14:00:14	00:04:44.032000	4.73333	13.715	435.246									2016-07-06 16:03:50	00:03:56.562000	3.95	2.26212	437.708
	2016-02-11 13:44:20	00:04:44.904000	3.84553	457.247		2015-11-11 14:00:14	00:04:44.880000	4.75	13.6796	434.87									2016-07-06 16:03:51	00:03:57.410000	3.95	2.24603	436.715
	2016-02-11 13:44:21	00:04:45.752000	3.85098	456.543		2015-11-11 14:00:15	00:04:45.728000	4.76667	13.6438	434.158									2016-07-06 16:03:52	00:03:58.258000	3.96667	2.24131	436.442
	2016-02-11 13:44:21	00:04:46.600000	3.833	457.274		2015-11-11 14:00:16	00:04:46.575000	4.78333	13.6339	435.723									2016-07-06 16:03:53	00:03:59.105000	3.98333	2.23529	435.868
	2016-02-11 13:44:22	00:04:47.448000	3.84201	455.589		2015-11-11 14:00:17	00:04:47.424000	4.78333	13.6207	435.032									2016-07-06 16:03:53	00:03:59.953000	4	2.22834	435.777
	2016-02-11 13:44:23	00:04:48.296000	3.844	456.053		2015-11-11 14:00:18	00:04:48.271000	4.8	13.6003	435.116									2016-07-06 16:03:54	00:04:00.801000	4.01667	2.21725	433.442
	2016-02-11 13:44:24	00:04:49.143000	3.83801	456.716		2015-11-11 14:00:19	00:04:49.119000	4.81667	13.6034	434.6									2016-07-06 16:03:55	00:04:01.649000	4.03333	2.22198	435.893
	2016-02-11 13:44:25	00:04:50.011000	3.85216	456.318		2015-11-11 14:00:20	00:04:49.967000	4.83333	13.5825	436.453									2016-07-06 16:03:56	00:04:02.496000	4.03333	2.21731	435.153
	2016-02-11 13:44:26	00:04:50.841000	3.84188	456.394		2015-11-11 14:00:20	00:04:50.815000	4.85	13.5669	435.491									2016-07-06 16:03:57	00:04:03.344000	4.05	2.20853	434.745
	2016-02-11 13:44:27	00:04:51.688000	3.85017	456.023		2015-11-11 14:00:21	00:04:51.663000	4.86667	13.5627	437.314									2016-07-06 16:03:58	00:04:04.192000	4.06667	2.21177	434.518
	2016-02-11 13:44:27	00:04:52.535000	3.84016	456.792		2015-11-11 14:00:22	00:04:52.511000	4.88333	13.5409	436.024									2016-07-06 16:03:58	00:04:05.040000	4.08333	2.21039	434.475
	2016-02-11 13:44:28	00:04:53.383000	3.84076	457.306		2015-11-11 14:00:23	00:04:53.359000	4.88333	13.5359	438.24									2016-07-06 16:03:59	00:04:05.887000	4.1	2.205	435.163
	2016-02-11 13:44:29	00:04:54.231000	3.84432	457.078		2015-11-11 14:00:24	00:04:54.206000	4.9	13.5189	436.759									2016-07-06 16:04:00	00:04:06.736000	4.11667	2.19801	435.153
	2016-02-11 13:44:30	00:04:55.079000	3.85189	457.862		2015-11-11 14:00:25	00:04:55.054000	4.91667	13.5004	438.011									2016-07-06 16:04:01	00:04:07.583000	4.13333	2.1956	435.653
	2016-02-11 13:44:31	00:04:55.927000	3.92905	456.945		2015-11-11 14:00:26	00:04:55.902000	4.93333	13.4979	437.394									2016-07-06 16:04:02	00:04:08.431000	4.13333	2.19894	434.949
	2016-02-11 13:44:32	00:04:56.774000	3.95454	457.348		2015-11-11 14:00:26	00:04:56.750000	4.95	13.4625	436.672									2016-07-06 16:04:03	00:04:09.279000	4.15	2.20143	434.917
	2016-02-11 13:44:32	00:04:57.622000	3.80285	456.836		2015-11-11 14:00:27	00:04:57.598000	4.96667	13.4616	437.512									2016-07-06 16:04:04	00:04:10.127000	4.16667	2.19298	435.304
	2016-02-11 13:44:33	00:04:58.470000	3.61479	456.57		2015-11-11 14:00:28	00:04:58.445000	4.96667	13.4722	438.603
	2016-02-11 13:44:34	00:04:59.319000	3.44095	457.925		2015-11-11 14:00:29	00:04:59.293000	4.98333	13.4174	438.009
	2016-02-11 13:44:35	00:05:00.165000	3.28629	456.53		2015-11-11 14:00:30	00:05:00.141000	5	13.3874	440.609
	2016-02-11 13:44:36	00:05:01.014000	3.13364	455.227		2015-11-11 14:00:31	00:05:00.989000	5.01667	12.434	434.04
	2016-02-11 13:44:37	00:05:01.862000	3.00322	455.006		2015-11-11 14:00:31	00:05:01.837000	5.03333	11.3434	430.771
	2016-02-11 13:44:38	00:05:02.709000	2.89546	454.055		2015-11-11 14:00:32	00:05:02.685000	5.05	10.2502	427.33
	2016-02-11 13:44:38	00:05:03.558000	2.79627	454.201		2015-11-11 14:00:33	00:05:03.533000	5.06667	9.20576	422.948
	2016-02-11 13:44:39	00:05:04.405000	2.71718	454.599		2015-11-11 14:00:34	00:05:04.380000	5.06667	8.27564	419.516
	2016-02-11 13:44:40	00:05:05.253000	2.64371	452.832		2015-11-11 14:00:35	00:05:05.229000	5.08333	7.39475	416.231
	2016-02-11 13:44:41	00:05:06.100000	2.5816	451.776		2015-11-11 14:00:36	00:05:06.077000	5.1	6.64413	412.924
	2016-02-11 13:44:42	00:05:06.948000	2.52658	453.513		2015-11-11 14:00:37	00:05:06.925000	5.11667	5.96218	410.299
	2016-02-11 13:44:43	00:05:07.796000	2.48803	452.296		2015-11-11 14:00:37	00:05:07.773000	5.13333	5.41375	409.187
	2016-02-11 13:44:43	00:05:08.644000	2.44618	453.349		2015-11-11 14:00:38	00:05:08.620000	5.15	4.92536	406.655
	2016-02-11 13:44:44	00:05:09.492000	2.41481	451.795		2015-11-11 14:00:39	00:05:09.468000	5.15	4.49047	405.992
	2016-02-11 13:44:45	00:05:10.340000	2.38212	452.806		2015-11-11 14:00:40	00:05:10.316000	5.16667	4.11899	403.942
	2016-02-11 13:44:46	00:05:11.189000	2.35577	452.449		2015-11-11 14:00:41	00:05:11.164000	5.18333	3.80481	403.053
	2016-02-11 13:44:47	00:05:12.058000	2.34611	452.499		2015-11-11 14:00:42	00:05:12.012000	5.2	3.53419	400.682
	2016-02-11 13:44:48	00:05:12.898000	2.32145	451.768		2015-11-11 14:00:42	00:05:12.860000	5.21667	3.30381	400.569
	2016-02-11 13:44:49	00:05:13.744000	2.30448	453.052		2015-11-11 14:00:43	00:05:13.714000	5.23333	3.10713	400.041
	2016-02-11 13:44:49	00:05:14.592000	2.29352	452.36		2015-11-11 14:00:44	00:05:14.562000	5.25	2.93161	398.377
	2016-02-11 13:44:50	00:05:15.439000	2.28241	452.608		2015-11-11 14:00:45	00:05:15.410000	5.25	2.78165	398.633
	2016-02-11 13:44:51	00:05:16.287000	2.26754	452.231		2015-11-11 14:00:46	00:05:16.257000	5.26667	2.65086	398.314
	2016-02-11 13:44:52	00:05:17.136000	2.25967	451.725		2015-11-11 14:00:47	00:05:17.104000	5.28333	2.54382	397.67
	2016-02-11 13:44:53	00:05:17.983000	2.25645	452.423		2015-11-11 14:00:48	00:05:17.952000	5.3	2.44655	396.806
	2016-02-11 13:44:54	00:05:18.831000	2.24447	451.844		2015-11-11 14:00:48	00:05:18.800000	5.31667	2.36779	396.676
	2016-02-11 13:44:55	00:05:19.679000	2.24667	452.574		2015-11-11 14:00:49	00:05:19.648000	5.33333	2.29415	395.451
	2016-02-11 13:44:55	00:05:20.526000	2.24645	452.094		2015-11-11 14:00:50	00:05:20.496000	5.33333	2.23763	395.5
	2016-02-11 13:44:56	00:05:21.374000	2.23695	452.245		2015-11-11 14:00:51	00:05:21.344000	5.35	2.19323	395.398
	2016-02-11 13:44:57	00:05:22.222000	2.23478	453.295		2015-11-11 14:00:52	00:05:22.191000	5.36667	2.14649	394.873
	2016-02-11 13:44:58	00:05:23.070000	2.22723	452.983		2015-11-11 14:00:53	00:05:23.040000	5.38333	2.10668	394.327
	2016-02-11 13:44:59	00:05:23.918000	2.22795	452.133		2015-11-11 14:00:54	00:05:23.887000	5.4	2.08168	395.115
						2015-11-11 14:00:54	00:05:24.735000	5.41667	2.04788	394.113
						2015-11-11 14:00:55	00:05:25.584000	5.43333	2.02775	393.327
						2015-11-11 14:00:56	00:05:26.436000	5.43333	2.00373	393.957
						2015-11-11 14:00:57	00:05:27.280000	5.45	1.98986	393.67
						2015-11-11 14:00:58	00:05:28.127000	5.46667	1.97789	393.498
						2015-11-11 14:00:59	00:05:28.976000	5.48333	1.958	394.116
						2015-11-11 14:00:59	00:05:29.823000	5.5	1.95788	393.096
						2015-11-11 14:01:00	00:05:30.671000	5.51667	1.94669	393.083
						2015-11-11 14:01:01	00:05:31.519000	5.53333	1.94344	393.877
						2015-11-11 14:01:02	00:05:32.366000	5.53333	1.93466	393.559
						2015-11-11 14:01:03	00:05:33.215000	5.55	1.92975	392.977
						2015-11-11 14:01:04	00:05:34.063000	5.56667	1.91913	393.05
						2015-11-11 14:01:05	00:05:34.910000	5.58333	1.91607	394.601
						2015-11-11 14:01:05	00:05:35.758000	5.6	1.90792	394.24
						2015-11-11 14:01:06	00:05:36.605000	5.61667	1.91232	393.653
						2015-11-11 14:01:07	00:05:37.453000	5.61667	1.90796	392.586
						2015-11-11 14:01:08	00:05:38.301000	5.63333	1.90281	393.314
						2015-11-11 14:01:09	00:05:39.149000	5.65	1.90125	394.492
						2015-11-11 14:01:10	00:05:39.996000	5.66667	1.8975	393.519
						2015-11-11 14:01:10	00:05:40.845000	5.68333	1.89259	393.057
						2015-11-11 14:01:11	00:05:41.693000	5.7	1.8971	393.792
						2015-11-11 14:01:12	00:05:42.541000	5.71667	1.88913	393.387
						2015-11-11 14:01:13	00:05:43.389000	5.71667	1.88862	393.274
						2015-11-11 14:01:14	00:05:44.237000	5.73333	1.89412	394.04
						2015-11-11 14:01:15	00:05:45.085000	5.75	1.8975	393.645
						2015-11-11 14:01:16	00:05:45.932000	5.76667	1.8896	394.043
						2015-11-11 14:01:16	00:05:46.780000	5.78333	1.89624	393.835
						2015-11-11 14:01:17	00:05:47.627000	5.8	1.89025	393.962
						2015-11-11 14:01:18	00:05:48.475000	5.8	1.89153	393.024
						2015-11-11 14:01:19	00:05:49.323000	5.81667	1.89205	393.306
						2015-11-11 14:01:20	00:05:50.171000	5.83333	1.88882	392.802
						2015-11-11 14:01:21	00:05:51.020000	5.85	1.89228	394.029
						2015-11-11 14:01:21	00:05:51.867000	5.86667	1.89041	394.25
						2015-11-11 14:01:22	00:05:52.715000	5.88333	1.88814	393.402
						2015-11-11 14:01:23	00:05:53.562000	5.9	1.88977	394.1
						2015-11-11 14:01:24	00:05:54.410000	5.9	1.88701	393.754
						2015-11-11 14:01:25	00:05:55.258000	5.91667	1.89346	394.534
						2015-11-11 14:01:26	00:05:56.106000	5.93333	1.88847	393.337
						2015-11-11 14:01:27	00:05:56.954000	5.95	1.88824	393.422
						2015-11-11 14:01:27	00:05:57.801000	5.96667	1.88583	393.406
						2015-11-11 14:01:28	00:05:58.649000	5.98333	1.889	395.065
						2015-11-11 14:01:29	00:05:59.497000	5.98333	1.8883	393.936
						2015-11-11 14:01:30	00:06:00.345000	6	1.89536	394.401
						2015-11-11 14:01:31	00:06:01.194000	6.01667	1.88773	395.888
						2015-11-11 14:01:32	00:06:02.041000	6.03333	1.89165	396.618
						2015-11-11 14:01:33	00:06:02.890000	6.05	1.88761	396.79
						2015-11-11 14:01:33	00:06:03.737000	6.06667	1.8947	397.719
						2015-11-11 14:01:34	00:06:04.585000	6.08333	1.89816	397.916
						2015-11-11 14:01:35	00:06:05.433000	6.08333	1.90929	398.828
						2015-11-11 14:01:36	00:06:06.281000	6.1	2.134	399.775
						2015-11-11 14:01:37	00:06:07.128000	6.11667	7.89542	436.917
						2015-11-11 14:01:38	00:06:07.977000	6.13333	9.17762	444.218
						2015-11-11 14:01:38	00:06:08.824000	6.15	9.03262	444.323
						2015-11-11 14:01:39	00:06:09.671000	6.16667	8.70513	442.906
						2015-11-11 14:01:40	00:06:10.520000	6.18333	8.2065	439.466
						2015-11-11 14:01:41	00:06:11.367000	6.18333	7.69244	437.217
						2015-11-11 14:01:42	00:06:12.215000	6.2	7.19634	433.356
						2015-11-11 14:01:43	00:06:13.063000	6.21667	6.92361	432.215
						2015-11-11 14:01:44	00:06:13.911000	6.23333	6.81059	433.514
						2015-11-11 14:01:44	00:06:14.760000	6.25	6.84898	433.538
						2015-11-11 14:01:45	00:06:15.607000	6.26667	6.89749	434.167
						2015-11-11 14:01:46	00:06:16.455000	6.26667	6.98652	435.389
						2015-11-11 14:01:47	00:06:17.303000	6.28333	7.06696	436.614
						2015-11-11 14:01:48	00:06:18.151000	6.3	7.10695	436.218
						2015-11-11 14:01:49	00:06:18.999000	6.31667	7.14148	436.759
						2015-11-11 14:01:49	00:06:19.847000	6.33333	7.13426	438.033
						2015-11-11 14:01:50	00:06:20.694000	6.35	7.12434	438.034
						2015-11-11 14:01:51	00:06:21.542000	6.36667	7.09335	438.285
						2015-11-11 14:01:52	00:06:22.390000	6.36667	7.06672	437.314
						2015-11-11 14:01:53	00:06:23.238000	6.38333	7.03971	438.806
						2015-11-11 14:01:54	00:06:24.086000	6.4	7.01646	439.357
						2015-11-11 14:01:55	00:06:24.934000	6.41667	6.98266	438.5
						2015-11-11 14:01:55	00:06:25.781000	6.43333	6.97862	439.45
						2015-11-11 14:01:56	00:06:26.631000	6.45	6.95737	438.968
						2015-11-11 14:01:57	00:06:27.476000	6.45	6.94472	440.053
						2015-11-11 14:01:58	00:06:28.325000	6.46667	6.93562	439.396
						2015-11-11 14:01:59	00:06:29.173000	6.48333	6.92453	440.329
						2015-11-11 14:02:00	00:06:30.021000	6.5	6.9254	440.579
						2015-11-11 14:02:00	00:06:30.869000	6.51667	6.91394	441.042
						2015-11-11 14:02:01	00:06:31.717000	6.53333	6.92019	442.195
						2015-11-11 14:02:02	00:06:32.565000	6.55	6.89972	441.276
						2015-11-11 14:02:03	00:06:33.412000	6.55	6.89639	441.469
						2015-11-11 14:02:04	00:06:34.260000	6.56667	6.89206	442.107
						2015-11-11 14:02:05	00:06:35.107000	6.58333	6.87471	441.44
						2015-11-11 14:02:06	00:06:35.956000	6.6	6.86525	443.014
						2015-11-11 14:02:06	00:06:36.804000	6.61667	6.87385	443.481
						2015-11-11 14:02:07	00:06:37.652000	6.63333	6.84818	442.547
						2015-11-11 14:02:08	00:06:38.500000	6.63333	6.84901	444.413
						2015-11-11 14:02:09	00:06:39.347000	6.65	6.83729	442.936
						2015-11-11 14:02:10	00:06:40.195000	6.66667	6.8268	444.747
						2015-11-11 14:02:11	00:06:41.043000	6.68333	6.80138	444.057
						2015-11-11 14:02:12	00:06:41.891000	6.7	6.81165	442.702
						2015-11-11 14:02:12	00:06:42.739000	6.71667	6.80864	446.38
						2015-11-11 14:02:13	00:06:43.586000	6.73333	6.24132	437.387
						2015-11-11 14:02:14	00:06:44.434000	6.73333	5.78571	434.515
						2015-11-11 14:02:15	00:06:45.282000	6.75	5.33611	431.087
						2015-11-11 14:02:16	00:06:46.130000	6.76667	4.92052	426.571
						2015-11-11 14:02:17	00:06:46.977000	6.78333	4.53191	422.206
						2015-11-11 14:02:17	00:06:47.826000	6.8	4.18221	418.341
						2015-11-11 14:02:18	00:06:48.674000	6.81667	3.87359	416.164
						2015-11-11 14:02:19	00:06:49.522000	6.83333	3.59056	412.421
						2015-11-11 14:02:20	00:06:50.370000	6.83333	3.36234	410.665
						2015-11-11 14:02:21	00:06:51.217000	6.85	3.15382	408.712
						2015-11-11 14:02:22	00:06:52.064000	6.86667	2.97446	407.757
						2015-11-11 14:02:23	00:06:52.912000	6.88333	2.81673	406.017
						2015-11-11 14:02:23	00:06:53.760000	6.9	2.68221	405.039
						2015-11-11 14:02:24	00:06:54.608000	6.91667	2.56782	403.241
						2015-11-11 14:02:25	00:06:55.456000	6.91667	2.46905	402.411
						2015-11-11 14:02:26	00:06:56.304000	6.93333	2.39088	401.578
						2015-11-11 14:02:27	00:06:57.152000	6.95	2.31014	400.765
						2015-11-11 14:02:28	00:06:57.999000	6.96667	2.25657	400.091
						2015-11-11 14:02:28	00:06:58.847000	6.98333	2.20734	400.161
						2015-11-11 14:02:29	00:06:59.696000	7	2.1593	399.056
						2015-11-11 14:02:30	00:07:00.544000	7.01667	2.11582	399.387
						2015-11-11 14:02:31	00:07:01.392000	7.01667	2.08304	398.714
						2015-11-11 14:02:32	00:07:02.240000	7.03333	2.0605	397.657
						2015-11-11 14:02:33	00:07:03.087000	7.05	2.03245	398.302
						2015-11-11 14:02:34	00:07:03.935000	7.06667	2.01111	397.648
						2015-11-11 14:02:34	00:07:04.783000	7.08333	1.99837	397.051
						2015-11-11 14:02:35	00:07:05.631000	7.1	1.98087	397.215
						2015-11-11 14:02:36	00:07:06.478000	7.1	1.96485	396.933
						2015-11-11 14:02:37	00:07:07.326000	7.11667	1.95808	396.511
						2015-11-11 14:02:38	00:07:08.174000	7.13333	1.94672	395.512
						2015-11-11 14:02:39	00:07:09.022000	7.15	1.93922	396.295
						2015-11-11 14:02:39	00:07:09.869000	7.16667	1.93187	396.111
						2015-11-11 14:02:40	00:07:10.717000	7.18333	1.92676	396.196
						2015-11-11 14:02:41	00:07:11.566000	7.2	1.91647	395.797
						2015-11-11 14:02:42	00:07:12.413000	7.2	1.91493	396.117
						2015-11-11 14:02:43	00:07:13.261000	7.21667	1.91045	394.979
						2015-11-11 14:02:44	00:07:14.109000	7.23333	1.90452	395.878
						2015-11-11 14:02:45	00:07:14.956000	7.25	1.90229	396.124
						2015-11-11 14:02:45	00:07:15.804000	7.26667	1.90237	394.977
						2015-11-11 14:02:46	00:07:16.652000	7.28333	1.90103	396.466
						2015-11-11 14:02:47	00:07:17.500000	7.28333	1.89419	395.999
						2015-11-11 14:02:48	00:07:18.348000	7.3	1.89267	395.536
						2015-11-11 14:02:49	00:07:19.196000	7.31667	1.89563	395.322
						2015-11-11 14:02:50	00:07:20.044000	7.33333	1.90535	395.207
						2015-11-11 14:02:51	00:07:20.891000	7.35	1.89207	395.558
						2015-11-11 14:02:51	00:07:21.739000	7.36667	1.89337	394.873
						2015-11-11 14:02:52	00:07:22.587000	7.38333	1.88295	394.12
						2015-11-11 14:02:53	00:07:23.435000	7.38333	1.88277	394.464
						2015-11-11 14:02:54	00:07:24.283000	7.4	1.88557	394.984
						2015-11-11 14:02:55	00:07:25.131000	7.41667	1.88719	395.18
						2015-11-11 14:02:56	00:07:25.979000	7.43333	1.89027	394.862
						2015-11-11 14:02:56	00:07:26.827000	7.45	1.88905	393.503
						2015-11-11 14:02:57	00:07:27.674000	7.46667	1.89237	394.33
						2015-11-11 14:02:58	00:07:28.522000	7.48333	1.89199	394.121
						2015-11-11 14:02:59	00:07:29.370000	7.48333	1.89149	394.416

## Sheet: Fig_4
	CO2	Reading in ppm x 1000			CH4		Reading in ppm x 1000
	Dilution factor	1010	510	210			1010	510	210
X-scale	Sample ppm	100 μl (1010)	200 μl (510)	500 μl (210)	X-scale	Sample ppm	100 μl (1010)	200 μl (510)	500 μl (210)
		Instrument Δ value			2		Instrument Δ value
0.0001	0.1	9.90099e-05	0.000196078	0.00047619	0.001	1	0.000990099	0.00196078	0.0047619
0.001	1	0.000990099	0.00196078	0.0047619	0.005	5	0.0049505	0.00980392	0.0238095
0.01	10	0.00990099	0.0196078	0.047619	0.01	10	0.00990099	0.0196078	0.047619
0.5	500	0.49505	0.980392	2.38095	0.1	100	0.0990099	0.196078	0.47619
1	1000	0.990099	1.96078	4.7619	1	1000	0.990099	1.96078	4.7619
5.1	5100	5.0495	10	24.2857	3	3000	2.9703	5.88235	14.2857
100	100000	99.0099	196.078	476.19	8	8000	7.92079	15.6863	38.0952
500	500000	495.05	980.392	2380.95	28	28000	27.7228	54.902	133.333
1000	1000000	990.099	1960.78	4761.9	48	48000	47.5248	94.1176	228.571
					298	298000	295.05	584.314	1419.05
Note on effective and true volume.
If the pressure in the chamber is 18.7 kPa, and the total effective mixing volume is 90 ml, then the true volume from P1.V1=P2.V2
P1	18.7	P2	101.3		V1/V2	5.41711
V1	81	V2	14.9526		P2/P1	5.41711	Vtrue	447.786
Assume chamber is 90% of volume							Laser chamber volume		451.604
Physical volume of chamber		353.388	ml	Volume of tubing (evacuated)		7.77544	ml	Total (ml)	361.164	379.198
		cm				cm
Main casing length		21.7		Vac control to chamber		30		Effective volume at 18.7 kPa
Depth of mirror inset (x 2)		0.92	353.388	Chamber to pump		80	7.77544		66.6709
Inner diameter of chamber		4.46	15.6228	Inner diameter of tubing		0.3	0.0706858
`* This estimate does not include the Honeywell sensor or any hidden volume in the other one way valves, or the pump itself.
If the mean loop volume is		85	then the additional tubing in the non-evacuated section would be					18.33	ml
								259.316	cm of tubing
	At	98	kPa	V2 is	18.9472		But the system then holds less gas
		103	kPa	V2 is	18.0275	% diff	Now the system can hold more air, so the dilution is greater - a larger mixing volume would be indicated.
				New effective mixing volumes are then	84.4038	-0.70144	%
					85.3085	0.362958	%

## Sheet: Fig_5
											CO2	CH4
		CH4				CO2				2016-12-12	3.53838	3.44353
	Date	Rd	St.dev	cv %	Date	Rd	St.dev	cv %		std	8.67081	0.0125954
Fred	2016-12-21	9.926	0.00200184	0.0845196	2016-12-21	10.543	0.299933	0.0593172		mean	513.096	2.24959
Fred	2016-07-05	6.63	0.0032603	0.150413	2016-07-05	6.42	0.712391	0.159834		cv	1.6899	0.559898
Fred	2015-11-27	5.75055	0.00330156	0.178751	2015-11-27	6.14	0.688497	0.16066
not Fred	2015-06-18	4.84	0.00366887	0.175694	2015-07-29	4.14	0.977247	0.272476		2016-07-05	Rd=6.42	RD=6.63
not Fred	2015-07-29	4.39	0.00390515	0.203127	2015-06-18	4.99	1.01855	0.280102		std	0.712391	0.00326934
not Fred	2015-08-18	3.94	0.00488662	0.241372	2015-08-18	4.23	1.09899	0.319495		mean	445.706	2.17358
Fred	2016-12-12	3.44353	0.0125954	0.559811	2016-12-12	3.53838	8.67081	1.693	flooded-wet	cv	0.159834	0.150413
										2015-11-27	6.13542	5.75055
										std	0.688497	0.00651503
										mean	428.544	1.92848
										cv	0.16066	0.337833
										2015-06-18	4.84083	4.98945
										std	1.01855	0.00366887
										mean	363.634	2.08822
										cv	0.280102	0.175694
										2016-12-21	10.5435	9.93548
										std	0.299933	0.00200184
										mean	505.642	2.3685
										cv	0.0593172	0.0845196
	2015-07-29	Rd=4.39		RD=4.14		2015-08-18	Rd=4.23	RD=3.94
	std	0.977247	std	0.00390515		std	1.09899	0.00488662
	mean	358.655	mean	1.92252		mean	343.978	2.02452
	cv	0.272476	cv	0.203127		cv	0.319495	0.241372

## Sheet: Fig_6
	Igor			Renate			Fred
	Igor			Renate	Vl = 93 ml		Fred
	C			B			A
	Expected	ΔCH4		Expected	ΔCH4		Expected	ΔCH4		1 to 1
	0.91659	0.886548		322.234	298.617	321.065	318.81	287.03		0.5	0.5
	0.91659	0.836207		322.234	291.509	313.121	318.81	277.34		500	500
	0.91659	0.702882		322.234	301.38	324.155	318.81	278.22
	4.58295	4.27939		193.424	181.623	191.431	191.367	172.404
	4.58295	4.84707		193.424	174.647	183.79	191.367	179.55							ΔXexp	ε%
	4.58295	4.54217		193.424	173.246	182.257	191.367	169.44						A	300.327	-10.2756
	9.1659	8.59765		322.234	308.33	331.933	63.7891	65.724							199.905	-5.46825
	9.1659	8.73665		322.234	301.89	324.726	63.7891	65.417							100.105	-1.53502
	9.1659	9.14053		322.234	301.89	324.726	63.7891	64.721						B	300.097	-4.8655
	91.659	83.5459		483.092	451.18	493.171	21.2721	26.274							199.996	-2.33216
	91.659	86.98		483.092	447.06	488.488	21.2721	20.426							99.602	-0.367335
	91.659	87.454		483.092	438.09	478.299	21.2721	20.119
				107.411	107.465	110.915	21.2721	21.0765
				107.411	105.63	108.946
				107.411	107.39	110.835
				53.7346	53.55	53.7506
				53.7346	53.01	53.187
				53.7346	52.466	52.6195
											Loop volume?					269.5
																183.5
																95.5
																285.5
																193
																98.5

## Sheet: Table_1-Table_S1
Date	Index	InjVol	Ivol2	CH4stn	CO2stn	Dilution	ID	LG time	InVloop	CH4init	CH4peak	ExpCH4	ObExCH4	CO2init	CO2peak	ExpCO2	ObExCO2
1999-01-01	999	60	0.06	50000	950000	1647.7	Desmond	10:43:19	99.214	2.615	33.593	32.961	1.019	457.285	1031.8	1033.86	0.998		ID	Variable	n	Xmeas	Xexp	Mean (Xmeas/Xexp)	†SD	SE	CV%
2015-06-05	1	100	0.1	10000		989	Fred	14:00:00	107.34	1.903	11.219	12.014	0.934							CH4 (ppm)	139	38.9	39.7	0.979849	2.48	0.21	6.2
2015-06-05	2	100	0.1	10000		989	Fred	14:12:00	100.563	1.906	11.85	12.017	0.986						F	CO2 (ppm)	93	997.1	1038.3	0.96032	32.09	3.33	3.1
2015-06-05	3	100	0.1	1000		989	Fred	14:12:00	81.169	1.918	3.15	2.929	1.075							Vloop (ml)	147	98.9			7.79	0.64	7.9
2015-06-05	4	50	0.05	10000		1977	Fred	14:18:00	110.035	1.906	6.45	6.964	0.926							CH4 (ppm)	25	183.9	190.5	0.965354	12.05	2.41	6.4
2015-06-05	5	300	0.3	1000		330.3	Fred	14:25:00	86.628	1.91	5.373	4.938	1.088						R	CO2 (ppm)	3	499.2	498.5	1.0014	0.58	0.33	0.1
2015-06-05	6	100	0.1	1000		989	Fred	15:00:00	90.171	1.921	3.03	2.932	1.033							Vloop (ml)	28	95.7			6.18	1.17	6.5
2015-06-05	9	100	0.1	1000		989	Fred	15:24:00	82.988	1.945	3.15	2.956	1.066							CH4 (ppm)	24	27.1	27.3	0.992674	0.94	0.19	3.4
2015-10-29	10	100	0.1	10000		989	Fred	11:26:00	85.686	2.07	13.74	12.181	1.128						I	CO2 (ppm)	12	602.7	597.1	1.00938	8.58	2.48	1.4
2015-10-29	11	200	0.2	5000		495	Fred	14:23:00	116.198	2.074	10.68	12.175	0.877							Vloop (ml)	36	114.6			8.54	1.42	7.5
2015-10-29	12	500	0.5	5000		198.6	Fred	15:59:00	98.588	1.896	27.254	27.072	1.007							CH4 (ppm)	189	56.5	58.1	0.972461	3.45	0.25	5.9
2015-10-29	13	300	0.3	5000		330.3	Fred	16:01:00	99.674	1.931	16.98	17.067	0.995						All	CO2 (ppm)	114	942.8	974.8	0.967173	28.64	2.68	3
2015-10-29	14	250	0.25	5000		396.2	Fred	16:03:30	96.354	2.027	15	14.647	1.024							Vloop (ml)	208	101.2			3.75	0.26	9.5
2015-10-29	15	100	0.1	5000		989	Fred	16:06:00	98.039	1.936	7.036	6.992	1.006
2015-10-29	16	50	0.05	5000		1977	Fred	16:08:50	103.178	1.934	4.357	4.463	0.976
2015-10-29	17	300	0.3	5000		330.3	Fred	16:12:00	96.191	1.937	17.531	17.073	1.027
2015-10-29	18	500	0.5	1000		198.6	Fred	16:14:30	88.59	1.968	7.612	7.003	1.087
2015-10-29	19	500	0.5	1000		198.6	Fred	16:16:30	95.057	1.954	7.214	6.989	1.032
2015-10-29	20	500	0.5	1000		198.6	Fred	16:18:45	95.256	1.915	7.164	6.95	1.031
2015-10-29	21	300	0.3	1000		330.3	Fred	16:21:30	95.087	1.918	5.073	4.945	1.026
2015-10-29	22	300	0.3	1000		330.3	Fred	16:23:30	94.251	1.899	5.082	4.926	1.032
2015-10-29	23	300	0.3	1000		330.3	Fred	16:25:30	96	1.953	5.078	4.98	1.02
2015-10-29	24	250	0.25	1000		396.2	Fred	16:27:10	93.006	1.908	4.596	4.432	1.037
2015-10-29	25	250	0.25	1000		396.2	Fred	16:29:25	96.637	1.917	4.504	4.441	1.014
2015-10-29	26	250	0.25	1000		396.2	Fred	16:31:50	95.529	1.918	4.535	4.442	1.021
2015-10-29	27	100	0.1	1000		989	Fred	16:36:00	108.225	1.928	2.852	2.939	0.97
2015-10-29	28	100	0.1	1000		989	Fred	16:38:25	102.564	1.914	2.889	2.925	0.988
2015-10-29	29	100	0.1	1000		989	Fred	16:41:20	106.157	1.914	2.856	2.925	0.976
2015-10-29	30	50	0.05	1000		1977	Fred	16:43:50	108.932	1.914	2.373	2.42	0.981
2015-10-29	31	50	0.05	1000		1977	Fred	16:46:20	106.383	1.917	2.387	2.423	0.985
2015-12-07	32	500	0.5	80	15000	198.6	Fred	15:20:29	103.563	1.892	2.279	2.295	0.993	409.18	481.6	484.709	0.994
2015-12-07	33	500	0.5	80	15000	198.6	Fred	15:23:16	100.563	1.9	2.3	2.303	0.999	409.73	484.31	485.259	0.998
2015-12-07	34	500	0.5	80	15000	198.6	Fred	15:29:30	97.441	1.892	2.302	2.295	1.003	408.94	485.91	484.469	1.003
2015-12-07	35	500	0.5	1000		198.6	Fred	15:43:20	99.01	1.892	6.942	6.927	1.002
2015-12-07	36	500	0.5	80	15000	198.6	Fred	16:04:47	99.854	1.905	2.289	2.308	0.992	412.66	487.77	488.189	0.999
2015-12-07	37	500	0.5	0.1	5010	198.6	Fred		110.062					412.52	435.28	437.747	0.994
2015-12-07	38	500	0.5	0.1	5010	198.6	Fred		101.912					411.63	436.21	436.857	0.999
2015-12-09	41	100	0.1	80	15000	861	Fred	14:29:00	88.132	2.186	2.284	2.279	1.002	454.01	471.03	471.432	0.999
2015-12-09	42	500	0.5	80	15000	173	Fred	14:32:00	84.774	2.185	2.679	2.647	1.012	452.43	540.9	539.135	1.003
2015-12-09	43	1000	1	80	15000	87	Fred	14:42:00	83.799	2.185	3.159	3.105	1.018	452.43	631.43	624.844	1.011
2015-12-09	44	1500	1.5	80	15000	58.3	Fred	14:49:00	87.392	2.187	3.627	3.558	1.019	452.65	710.11	709.793	1
2015-12-09	45	500	0.5	5000		173	Fred	14:54:00	82.749	2.188	32.4	31.09	1.042
2017-03-13	84	20	0.02	100000		4941	Fred	11:59:27	98.364	2.417	22.749	22.656	1.004
2017-03-13	85	20	0.02	100000		4941	Fred	12:00:32	93.67	2.693	24.044	22.932	1.049
2017-03-13	86	20	0.02	100000		4941	Fred	12:01:32	97.672	2.68	23.157	22.919	1.01
2017-03-13	87	20	0.02	100000		4941	Fred	12:02:43	101.642	2.51	22.186	22.748	0.975
2017-03-13	88	20	0.02	100000		4941	Fred	12:03:39	97.848	2.899	23.339	23.138	1.009
2017-03-13	89	20	0.02	100000		4941	Fred	12:04:37	108.134	2.702	21.198	22.941	0.924
2017-03-13	90	100	0.1	0.1	10000	989	Fred	12:07:19	91.789					461.696	472.59	471.807	1.002
2017-03-13	91	100	0.1	0.1	10000	989	Fred	12:08:50	89.819					462.212	473.346	472.323	1.002
2017-03-13	92	100	0.1	0.1	10000	989	Fred	12:09:54	96.067					462.206	472.615	472.317	1.001
2017-03-13	93	100	0.1	0.1	10000	989	Fred	12:11:19	93.163					461.439	472.173	471.551	1.001
2017-03-13	94	100	0.1	0.1	10000	989	Fred	12:12:52	108.12					461.3	470.549	471.411	0.998
2017-03-13	95	100	0.1	0.1	10000	989	Fred	12:14:17	99.763					460.792	470.815	470.903	1
2017-03-13	96	100	0.1	0.1	10000	989	Fred	12:15:47	92.349					460.826	471.655	470.937	1.002
2017-04-24	121	100	0.1	300000		989	Fred	12:55:00	104.519	2.27	289.3	305.607	0.947
2017-04-24	122	100	0.1	300000		989	Fred	12:56:40	108.17	3.22	280.56	306.557	0.915
2017-04-24	123	100	0.1	300000		989	Fred	12:58:20	107.828	3.61	281.83	306.947	0.918
2017-04-24	124	60	0.06	300000		1647.7	Fred	13:00:00	104.406	2.536	174.94	184.612	0.948
2017-04-24	125	60	0.06	300000		1647.7	Fred	13:01:50	100.251	2.95	182.5	185.026	0.986
2017-04-24	126	60	0.06	300000		1647.7	Fred	13:03:40	106.232	2.36	171.8	184.436	0.931
2017-04-24	127	60	0.06	100000		1647.7	Fred	13:07:00	91.291	2.336	68.06	63.028	1.08
2017-04-24	128	60	0.06	100000		1647.7	Fred	13:09:30	91.719	2.573	67.99	63.265	1.075
2017-04-24	129	60	0.06	100000		1647.7	Fred	15:49:00	92.706	2.209	66.93	62.901	1.064
2017-04-24	130	20	0.02	100000		4941	Fred	16:32:00		0.166	26.44	20.405	1.296
2017-04-24	131	20	0.02	100000		4941	Fred	16:35:00	97.914	0.194	20.62	20.433	1.009
2017-04-24	132	20	0.02	100000		4941	Fred	16:37:00	99.409	0.261	20.38	20.5	0.994
2017-04-24	133	20	0.02	100000		4941	Fred	16:39:45	94.892	0.354	21.43	20.592	1.041
2017-05-09	134	100	0.1	50000	950000	989	Fred	14:47:06	100.138	3.301	52.401	53.857	0.973	461.063	1409.75	1421.63	0.992
2017-05-09	135	100	0.1	50000	950000	989	Fred	14:52:35	101.018	3.124	51.686	53.68	0.963	459.913	1400.34	1420.48	0.986
2017-05-09	136	100	0.1	50000	950000	989	Fred	14:54:55	103.004	3.559	51.299	54.115	0.948	469.136	1391.43	1429.7	0.973
2017-05-09	137	100	0.1	50000	950000	989	Fred	14:58:11	101.391	2.932	52.136	53.488	0.975	458.423	1395.39	1418.99	0.983
2017-05-09	138	100	0.1	50000	950000	989	Fred	14:59:32	99.151	3.341	53.465	53.897	0.992	466.727	1424.86	1427.29	0.998
2017-05-09	139	100	0.1	50000	950000	989	Fred	15:00:54	100.944	3.119	52.039	53.675	0.97	459.857	1400.97	1420.42	0.986
2017-05-09	140	100	0.1	50000	950000	989	Fred	15:02:12	104.487	3.313	51.08	53.869	0.948	464.079	1373.29	1424.64	0.964
2017-05-09	141	100	0.1	50000	950000	989	Fred	15:03:27	100.625	2.896	52.187	53.452	0.976	455.131	1399.23	1415.7	0.988
2017-05-09	142	100	0.1	50000	950000	989	Fred	15:06:22	97.646	2.678	53.499	53.234	1.005	452.294	1425.19	1412.86	1.009
2017-05-09	143	100	0.1	50000	950000	989	Fred	15:07:41	98.929	2.691	52.605	53.247	0.988	449.276	1409.56	1409.84	1
2017-05-09	144	100	0.1	50000	950000	989	Fred	15:09:08	100.394	2.551	51.989	53.108	0.979	451.916	1398.19	1412.48	0.99
2017-05-09	145	100	0.1	50000	950000	989	Fred	15:13:30	100.938	2.662	51.731	53.218	0.972	450.077	1391.25	1410.64	0.986
2017-05-09	146	100	0.1	50000	950000	989	Fred	15:14:54	101.036	2.87	51.837	53.426	0.97	454.667	1394.93	1415.23	0.986
2017-05-09	147	100	0.1	50000	950000	989	Fred	15:17:39	98.237	2.797	53.244	53.353	0.998	454.983	1422.03	1415.55	1.005
2017-05-09	148	100	0.1	50000	950000	989	Fred	15:20:42	102.085	2.699	51.925	53.256	0.975	452.726	1383.32	1413.29	0.979
2017-05-09	149	100	0.1	50000	950000	989	Fred	15:23:49	104.091	2.716	51.061	53.272	0.958	450.692	1363.35	1411.26	0.966
2017-05-09	150	100	0.1	50000	950000	989	Fred	15:25:32	103.194	2.621	51.433	53.177	0.967	451.049	1371.64	1411.62	0.972
2017-05-09	151	100	0.1	50000	950000	989	Fred	15:27:17	103.592	2.599	51.2	53.155	0.963	449.353	1366.41	1409.92	0.969
2017-05-09	152	100	0.1	50000	950000	989	Fred	15:39:34	99.036	2.706	53.231	53.262	0.999	451.621	1410.87	1412.19	0.999
2017-05-09	153	100	0.1	50000	950000	989	Fred	15:43:03	99.39	2.647	52.974	53.203	0.996	452.324	1408.16	1412.89	0.997
2017-05-09	154	100	0.1	50000	950000	989	Fred	15:44:43	100.564	2.834	52.61	53.39	0.985	456.13	1400.81	1416.7	0.989
2017-05-09	155	100	0.1	50000	950000	989	Fred	15:46:40	101.376	2.739	52.099	53.295	0.978	453.144	1390.25	1413.71	0.983
2017-05-09	156	100	0.1	50000	950000	989	Fred	15:48:37	100.8	2.717	52.335	53.274	0.982	453.465	1395.92	1414.03	0.987
2017-05-09	157	100	0.1	50000	950000	989	Fred	15:50:22	99.292	2.671	52.985	53.227	0.995	451.46	1408.23	1412.03	0.997
2017-05-09	158	100	0.1	50000	950000	989	Fred	15:52:42	107.436	2.756	51.385	53.312	0.964	455.891	1340.14	1416.46	0.946
2017-05-09	159	100	0.1	50000	950000	989	Fred	15:54:26	106.464	2.869	51.234	53.425	0.959	455.622	1347.94	1416.19	0.952
2017-05-09	160	100	0.1	50000	950000	989	Fred	15:56:14	105.63	3.061	51.542	53.618	0.961	459.005	1358.37	1419.57	0.957
2017-05-09	161	100	0.1	50000	950000	989	Fred	15:59:56	103.802	2.702	51.842	53.258	0.973	454.04	1369.25	1414.61	0.968
2017-05-09	162	100	0.1	50000	950000	989	Fred	16:04:57	93.734	2.463	55.829	53.019	1.053	442.386	1455.9	1402.95	1.038
2017-05-09	163	100	0.1	50000	950000	989	Fred	16:06:33	93.336	2.419	56.2	52.975	1.061	443.259	1461.09	1403.83	1.041
2017-05-09	164	100	0.1	50000	950000	989	Fred	16:08:02	96.652	2.519	54.678	53.075	1.03	445.059	1427.97	1405.63	1.016
2017-05-09	165	100	0.1	50000	950000	989	Fred	16:09:17	99.481	2.904	53.449	53.46	1	453.478	1408.44	1414.04	0.996
2017-05-09	166	100	0.1	50000	950000	989	Fred	16:11:03	96.244	2.526	54.628	53.082	1.029	444.131	1431.2	1404.7	1.019
2017-05-09	167	100	0.1	50000	950000	989	Fred	16:12:47	96.85	2.435	54.081	52.992	1.021	446.811	1427.71	1407.38	1.014
2017-05-09	168	100	0.1	50000	950000	989	Fred	16:14:11	96.84	2.56	54.235	53.116	1.021	449.112	1430.11	1409.68	1.014
2017-05-09	169	100	0.1	50000	950000	989	Fred	16:15:50	95.978	2.415	54.594	52.971	1.031	445.655	1435.46	1406.22	1.021
2017-05-09	170	100	0.1	50000	950000	989	Fred	16:17:20	96.293	2.601	54.499	53.157	1.025	448.658	1435.23	1409.22	1.018
2017-05-09	171	100	0.1	50000	950000	989	Fred	16:18:52	97.403	2.454	53.943	53.011	1.018	445.197	1420.53	1405.76	1.011
2017-05-09	172	100	0.1	50000	950000	989	Fred	16:20:29	95.196	2.477	55.43	53.033	1.045	444.338	1442.28	1404.9	1.027
2017-05-09	173	100	0.1	50000	950000	989	Fred	16:21:58	97.249	2.565	54.343	53.121	1.023	446.206	1423.08	1406.77	1.012
2017-05-09	174	100	0.1	50000	950000	989	Fred	16:23:26	98.187	2.53	53.934	53.086	1.016	447.196	1414.74	1407.76	1.005
2017-05-09	175	100	0.1	50000	950000	989	Fred	16:25:10	102.765	2.396	51.971	52.952	0.981	444.23	1368.67	1404.8	0.974
2017-05-09	176	100	0.1	50000	950000	989	Fred	16:26:41	99.549	2.625	53.499	53.181	1.006	449.634	1403.94	1410.2	0.996
2017-05-17	177	50	0.05	15000	200000	1977	Fred	09:17:13	94.622	2.5	9.697	10.088	0.961	474.87	580.554	576.034	1.008
2017-05-17	178	50	0.05	15000	200000	1977	Fred	09:18:53	86.544	2.482	10.495	10.07	1.042	476.678	592.225	577.841	1.025
2017-05-17	179	50	0.05	15000	200000	1977	Fred	09:20:31	87.446	2.524	10.664	10.112	1.055	476.038	590.395	577.201	1.023
2017-05-17	180	50	0.05	15000	200000	1977	Fred	09:22:03	90.873	2.591	10.606	10.178	1.042	476.228	586.272	577.392	1.015
2017-05-17	181	50	0.05	15000	200000	1977	Fred	09:24:00	86.13	2.503	10.935	10.09	1.084	474.965	591.069	576.128	1.026
2017-05-17	182	20	0.02	15000	200000	4941	Fred	09:25:55	89.603	2.428	5.658	5.464	1.035	474.861	519.503	515.339	1.008
2017-05-17	183	20	0.02	15000	200000	4941	Fred	09:27:29	96.867	2.458	5.518	5.494	1.004	476.037	517.331	516.515	1.002
2017-05-17	184	20	0.02	15000	200000	4941	Fred	09:29:01	88.554	2.505	5.805	5.541	1.048	473.083	518.253	513.561	1.009
2017-05-17	185	20	0.02	15000	200000	4941	Fred	09:30:36	92.012	2.428	5.622	5.464	1.029	468.985	512.457	509.462	1.006
2017-05-17	186	20	0.02	15000	200000	4941	Fred	09:32:22	91.426	2.482	5.71	5.518	1.035	468.692	512.443	509.169	1.006
2017-05-17	187	100	0.1	15000	200000	989	Fred	09:34:08	89.04	2.473	19.847	17.639	1.125	468.964	693.582	671.188	1.033
2017-05-17	188	100	0.1	15000	200000	989	Fred	09:36:01	83.931	2.49	20.561	17.657	1.164	469.176	707.467	671.4	1.054
2017-05-17	189	100	0.1	15000	200000	989	Fred	09:37:48	82.879	2.518	20.82	17.684	1.177	471.944	713.259	674.169	1.058
2017-05-17	190	100	0.1	15000	200000	989	Fred	09:40:00	85.87	2.513	20.319	17.68	1.149	469.065	701.976	671.289	1.046
2017-05-17	191	100	0.1	15000	200000	989	Fred	09:42:02	78.5	2.515	21.623	17.681	1.223	467.683	721.796	669.908	1.077
2017-05-17	192	20	0.02	50000	950000	4941	Fred	09:49:40	95.441	2.45	13.445	12.57	1.07	465.092	664.169	657.361	1.01
2017-05-17	193	20	0.02	50000	950000	4941	Fred	09:52:01	102.521	2.557	12.67	12.676	1	463.944	649.273	656.213	0.989
2017-05-17	194	20	0.02	50000	950000	4941	Fred	09:54:50	120.114	2.483	10.953	12.602	0.869	459.699	617.882	651.968	0.948
2017-05-17	195	20	0.02	50000	950000	4941	Fred	09:56:43	111.132	2.461	11.981	12.58	0.952	459.73	630.698	651.998	0.967
2017-05-17	196	20	0.02	50000	950000	4941	Fred	09:58:35	111.496	2.628	11.939	12.748	0.937	459.456	629.866	651.725	0.966
2017-05-17	197	50	0.05	50000	950000	1977	Fred	10:00:35	107.3	2.444	26.536	27.734	0.957	456.342	899.026	936.868	0.96
2017-05-17	198	60	0.06	50000	950000	1647.7	Fred	10:02:22	105.361	2.464	31.598	32.81	0.963	457.522	998.519	1034.1	0.966
2017-05-17	199	60	0.06	50000	950000	1647.7	Fred	10:04:23	111.584	2.469	30.356	32.815	0.925	458.005	968.829	1034.58	0.936
2017-05-17	200	60	0.06	50000	950000	1647.7	Fred	10:06:32	109.28	2.569	30.853	32.915	0.937	461.379	982.973	1037.95	0.947
2017-05-17	201	60	0.06	50000	950000	1647.7	Fred	10:08:35	111.125	2.538	30.524	32.884	0.928	458.065	971.003	1034.64	0.938
2017-05-17	202	100	0.1	50000	950000	989	Fred	10:10:35	112.884	2.527	47.39	53.083	0.893	459.329	1300.9	1419.89	0.916
2017-05-17	203	100	0.1	50000	950000	989	Fred	10:12:28	112.799	2.58	47.403	53.136	0.892	457.084	1299.29	1417.65	0.917
2017-05-17	204	100	0.1	50000	950000	989	Fred	10:14:31	110.604	2.594	48.243	53.15	0.908	457.803	1316.72	1418.37	0.928
2017-05-17	205	100	0.1	50000	950000	989	Fred	10:16:25	113.785	2.572	46.514	53.128	0.876	457.372	1276.09	1417.94	0.9
2017-05-17	206	100	0.1	50000	950000	989	Fred	10:18:09	109.769	2.624	48.7	53.18	0.916	457.507	1322.96	1418.07	0.933
2017-05-17	207	60	0.06	100000		1647.7	Fred	10:21:08	99.856	2.459	62.546	63.151	0.99	454.373	455.427
2017-05-17	208	60	0.06	100000		1647.7	Fred	10:22:49	100.693	2.78	62.367	63.472	0.983	451.79	452.831
2017-05-17	209	60	0.06	100000		1647.7	Fred	10:24:31	107.954	2.652	58.231	63.344	0.919	452.766	453.431
2017-05-17	210	60	0.06	100000		1647.7	Fred	10:26:27	100.14	2.672	62.588	63.364	0.988	454.062	454.178
2017-05-17	211	60	0.06	100000		1647.7	Fred	10:28:28	106.701	2.521	58.753	63.213	0.929	454.379	454.898
2017-05-17	217	60	0.06	50000	950000	1647.7	Fred	10:40:13	101.461	2.494	33.161	32.84	1.01	450.898	1012.69	1027.47	0.986
2017-05-17	218	60	0.06	50000	950000	1647.7	Fred	10:41:46	103.665	2.692	32.432	33.038	0.982	455.929	1005.77	1032.5	0.974
2017-05-17	219	60	0.06	50000	950000	1647.7	Fred	10:43:19	99.214	2.615	33.593	32.961	1.019	457.285	1031.8	1033.86	0.998
2016-10-12	48	100	0.1	1000		1147	Igor	10:57:18	112.797	2.045	2.932	2.917	1.005
2016-10-12	49	100	0.1	1000		1147	Igor	10:57:18	112.797	2.045	2.932	2.917	1.005
2016-10-12	50	100	0.1	1000		1147	Igor	10:58:57	119.588	2.051	2.887	2.922	0.988
2016-10-12	51	100	0.1	1000		1147	Igor	10:58:57	119.588	2.051	2.887	2.922	0.988
2016-10-12	52	100	0.1	1000		1147	Igor	10:59:53	142.271	2.055	2.758	2.927	0.942
2016-10-12	53	100	0.1	1000		1147	Igor	10:59:53	142.271	2.055	2.758	2.927	0.942
2016-10-12	54	100	0.1	5000		1147	Igor	11:01:38	116.839	2.025	6.305	6.385	0.987
2016-10-12	55	100	0.1	5000		1147	Igor	11:01:38	116.839	2.025	6.305	6.385	0.987
2016-10-12	56	100	0.1	5000		1147	Igor	11:03:28	103.155	2.04	6.887	6.399	1.076
2016-10-12	57	100	0.1	5000		1147	Igor	11:03:28	103.155	2.04	6.887	6.399	1.076
2016-10-12	58	100	0.1	5000		1147	Igor	11:05:49	110.08	2.066	6.608	6.425	1.028
2016-10-12	59	100	0.1	5000		1147	Igor	11:05:49	110.08	2.066	6.608	6.425	1.028
2016-10-12	60	100	0.1	10000		1147	Igor	11:11:13	116.311	2.037	10.634	10.755	0.989
2016-10-12	61	100	0.1	10000		1147	Igor	11:11:13	116.311	2.037	10.634	10.755	0.989
2016-10-12	62	100	0.1	10000		1147	Igor	11:13:04	114.46	2.026	10.763	10.744	1.002
2016-10-12	63	100	0.1	10000		1147	Igor	11:13:04	114.46	2.026	10.763	10.744	1.002
2016-10-12	64	100	0.1	10000		1147	Igor	11:15:51	109.403	2.039	11.18	10.757	1.039
2016-10-12	65	100	0.1	10000		1147	Igor	11:15:51	109.403	2.039	11.18	10.757	1.039
2016-10-12	66	100	0.1	100000		1147	Igor	11:21:29	119.695	2.112	85.658	89.296	0.959
2016-10-12	67	100	0.1	100000		1147	Igor	11:21:29	119.695	2.112	85.658	89.296	0.959
2016-10-12	68	100	0.1	100000		1147	Igor	11:23:25	114.969	2.152	89.132	89.336	0.998
2016-10-12	69	100	0.1	100000		1147	Igor	11:23:25	114.969	2.152	89.132	89.336	0.998
2016-10-12	70	100	0.1	100000		1147	Igor	11:25:40	114.346	2.086	89.54	89.27	1.003
2016-10-12	71	100	0.1	100000		1147	Igor	11:25:40	114.346	2.086	89.54	89.27	1.003
2016-11-08	72	100	0.1	0.1	63000	1147	Igor	08:22:47	120.456					446.619	498.921	501.545	0.995
2016-11-08	73	100	0.1	0.1	63000	1147	Igor	08:24:21	113.623					443.395	498.841	498.321	1.001
2016-11-08	74	100	0.1	0.1	63000	1147	Igor	08:27:11	104.609					440.455	500.68	495.381	1.011
2016-11-08	75	100	0.1	0.1	150000	1147	Igor	08:28:38	114.238					440.332	571.637	571.108	1.001
2016-11-08	76	100	0.1	0.1	150000	1147	Igor	08:30:08	120.915					441.554	565.608	572.33	0.988
2016-11-08	77	100	0.1	0.1	150000	1147	Igor	08:31:51	108.185					443.883	582.534	574.659	1.014
2016-11-08	78	100	0.1	0.1	200000	1147	Igor	08:33:15	112.363					442.557	620.552	616.925	1.006
2016-11-08	79	100	0.1	0.1	200000	1147	Igor	08:34:40	102.881					440.645	635.045	615.013	1.033
2016-11-08	80	100	0.1	0.1	200000	1147	Igor	08:36:08	103.311					441.378	634.967	615.745	1.031
2016-11-08	81	100	0.1	0.1	300000	1147	Igor	08:37:30	111.137					441.778	711.717	703.33	1.012
2016-11-08	82	100	0.1	0.1	300000	1147	Igor	08:38:51	108.544					439.482	715.869	701.034	1.021
2016-11-08	83	100	0.1	0.1	300000	1147	Igor	08:40:23	116.762					438.849	695.782	700.401	0.993
2015-12-07	39	500	0.5	1000		173	Renate		86.49	2.179	7.96	7.959	1
2015-12-07	40	500	0.5	1000		173	Renate		86.475	2.233	8.015	8.013	1
2015-12-09	46	500	0.5	5000		192.4	Renate	15:06:00	75.634	2.106	35.16	28.094	1.252
2015-12-09	47	500	0.5	5000		192.4	Renate	15:11:00	96.973	2.17	27.95	28.157	0.993
2017-03-27	97	100	0.1	0.1	15000	958	Renate	12:06:50	89.074					482.37	499.21	498.028	1.002
2017-03-27	98	100	0.1	0.1	15000	958	Renate	12:09:21	89.286					488.21	505.01	503.868	1.002
2017-03-27	99	100	0.1	0.1	15000	958	Renate	12:11:20	97.087					477.99	493.44	493.648	1
2017-03-27	100	100	0.1	100000		958	Renate	12:13:20	97.539	2.348	104.871	106.732	0.983
2017-03-27	101	100	0.1	100000		958	Renate	12:15:20	94.164	2.443	108.641	106.827	1.017
2017-03-27	102	100	0.1	100000		958	Renate	12:17:01	95.437	2.473	107.254	106.857	1.004
2017-04-07	103	100	0.1	300000		958	Renate	11:55:04	100.463	2.333	300.95	315.485	0.954
2017-04-07	104	100	0.1	300000		958	Renate	11:57:40	102.913	2.731	294.24	315.883	0.931
2017-04-07	105	100	0.1	300000		958	Renate	12:00:00	99.542	3.29	304.67	316.442	0.963
2017-04-07	106	60	0.06	300000		1596	Renate	12:02:00	99.106	2.577	184.2	190.547	0.967
2017-04-07	107	60	0.06	300000		1596	Renate	12:04:00	103.065	2.553	177.2	190.523	0.93
2017-04-07	108	60	0.06	300000		1596	Renate	12:06:00	103.899	2.654	175.9	190.624	0.923
2017-04-07	109	100	0.1	300000		958	Renate	12:09:00	97.298	2.87	311.2	316.022	0.985
2017-04-07	110	150	0.15	300000		639	Renate	12:09:00	99.738	2.87	454.05	472.354	0.961
2017-04-07	111	100	0.1	300000		958	Renate	12:10:30	99.374	3.21	305.1	316.362	0.964
2017-04-07	112	150	0.15	300000		639	Renate	12:10:30	100.658	3.21	450.27	472.694	0.953
2017-04-07	113	100	0.1	300000		958	Renate	12:13:25	99.374	3.01	304.9	316.162	0.964
2017-04-07	114	150	0.15	300000		639	Renate	12:13:25	102.719	3.01	441.1	472.494	0.934
2017-04-07	115	100	0.1	100000		958	Renate	12:13:25	93.054	2.335	109.8	106.719	1.029
2017-04-07	116	100	0.1	100000		958	Renate	12:13:25	94.67	2.64	108.27	107.024	1.012
2017-04-07	117	100	0.1	100000		958	Renate	12:13:25	93.119	2.76	110.15	107.144	1.028
2017-04-07	118	50	0.05	100000		1915	Renate	12:13:25	93.371	2.55	56.1	54.769	1.024
2017-04-07	119	50	0.05	100000		1915	Renate	12:13:25	94.322	2.6	55.61	54.819	1.014
2017-04-07	120	50	0.05	100000		1915	Renate	12:13:25	95.3	2.444	54.91	54.663	1.005

## Sheet: Table_2-Fig_S3-Table_S2
				Vloop	97.8	Mixing ratio	CO2	970.378	Compare to expected value
				Vinj	0.1	979	CH4	51.0725
Operator	Syringe	CH4	CO2	ErrCH4	ErrCO2								n	Gas	Xmean (ppm)	SD (ppm)	Min (ppm)	Max (ppm)	ε%	SE (ppm)	CV%
1	A	36.883	695.98	-27.7831	-28.2774							Comparison by syringe (all 4 operators)
1	A	41.007	775.5	-19.7083	-20.0827							A	20	CH4	45.821	6.38447	33.46	53.78	-9.41188	1.42761	13.9335
1	A	38.772	728	-24.0844	-24.9777									CO2	867.86	126.376	620.2	1017.8	-9.69688	28.2585	14.5618
1	A	45.605	868.95	-10.7054	-10.4524							B	20	CH4	49.4935	1.75587	46.46	52.18	-2.15135	0.392624	3.54767
1	A	49.1	948.69	-3.8622	-2.235									CO2	944.955	29.3844	891	989.8	-1.67495	6.57056	3.10961
1	B	47.827	919.64	-6.35473	-5.22868							C	20	CH4	49.342	1.42643	47.44	52.95	-2.45087	0.318958	2.8909
1	B	48.562	940.42	-4.9156	-3.08724									CO2	928.13	31.4552	884.3	997.9	-3.42563	7.0336	3.3891
1	B	46.457	891.03	-9.03719	-8.17701							Comparison by operator (syringes B and C only)
1	B	47.74	922.29	-6.52508	-4.95559							1	10	CH4	48.2437	1.19448	46.457	50.124	-4.62221	0.377727	2.47592
1	B	46.546	895.19	-8.86293	-7.74831									CO2	925.81	22.1729	891.03	958.13	-3.66703	7.0117	2.39498
1	C	49.204	936.97	-3.65857	-3.44278							2	10	CH4	48.6842	0.845172	47.435	50.447	-3.75134	0.267267	1.73603
1	C	50.124	958.13	-1.85721	-1.26218									CO2	925.309	20.5581	892.16	967.05	-3.71916	6.50106	2.22176
1	C	48.919	941.12	-4.2166	-3.01511							3	10	CH4	49.191	0.83495	47.9	50.327	-2.74939	0.264034	1.69736
1	C	47.767	909.21	-6.47221	-6.30352									CO2	921.572	28.9674	884.25	956.77	-4.10801	9.16028	3.14325
1	C	49.291	944.1	-3.48822	-2.70801							4	10	CH4	51.547	0.878326	49.575	52.953	1.90842	0.277751	1.70393
2	A	40.023	755.21	-21.635	-22.1736									CO2	973.471	21.0052	924.44	997.94	1.29222	6.64243	2.15777
2	A	50.821	972.9	-0.492482	0.259905
2	A	49.914	960.28	-2.26839	-1.04062
2	A	49.438	946.28	-3.2004	-2.48336
2	A	44.726	841.64	-12.4265	-13.2668
2	B	49.069	941.18	-3.9229	-3.00892
2	B	48.967	940.26	-4.12261	-3.10373
2	B	47.769	912.1	-6.4683	-6.00569
2	B	50.447	967.05	-1.22477	-0.342953
2	B	48.171	919.43	-5.68118	-5.25032
2	C	49.226	930.59	-3.61549	-4.10025
2	C	47.435	892.16	-7.12227	-8.06056
2	C	48.345	912.66	-5.34049	-5.94799
2	C	48.812	920.6	-4.4261	-5.12975
2	C	48.601	917.06	-4.83924	-5.49455
3	A	33.462	620.23	-34.4814	-36.0837
3	A	46.909	888.53	-8.15218	-8.43465
3	A	41.779	780.81	-18.1967	-19.5355
3	A	35.498	658.71	-30.4949	-32.1182
3	A	50.525	959.24	-1.07205	-1.14779
3	B	50.327	955.83	-1.45973	-1.4992
3	B	49.776	944.68	-2.53859	-2.64824
3	B	49.36	937.11	-3.35312	-3.42835
3	B	49.617	942.46	-2.84991	-2.87702
3	B	50.314	956.77	-1.48519	-1.40233
3	C	48.63	884.25	-4.78246	-8.87571
3	C	48.365	892.32	-5.30133	-8.04408
3	C	48.481	899.36	-5.0742	-7.31859
3	C	47.9	887.73	-6.2118	-8.51709
3	C	49.14	915.21	-3.78388	-5.6852
4	A	53.366	1013.51	4.49063	4.44487
4	A	53.781	1017.83	5.3032	4.89006
4	A	52.159	982.91	2.12732	1.29146
4	A	50.544	954.96	-1.03485	-1.58886
4	A	52.102	987.07	2.01572	1.72016
4	B	51.645	980.9	1.12091	1.08433
4	B	51.675	981	1.17965	1.09463
4	B	52.179	989.81	2.16648	2.00253
4	B	51.898	986.57	1.61628	1.66863
4	B	51.488	975.33	0.813504	0.510323
4	C	52.953	997.94	3.68197	2.84034
4	C	51.778	976.88	1.38132	0.670055
4	C	51.404	967.54	0.649032	-0.292457
4	C	49.575	924.44	-2.93215	-4.73403
4	C	50.875	954.3	-0.38675	-1.65687

## Sheet: Fig_S4ab
	2016-02-11					2016-12-21			RD = 9.93 µs, CV = 0.085%									2016-12-12			RD = 3.44 µs, CV = 0.560%
	RD = 10								Residual CH4												Residual CH4
		Minutes
	2016-02-11 13:39:35	00:00:00	2.21878	451.25		2016-12-21 09:36:45	00:00:00	0	0									2016-12-12 12:37:30	00:00:00	0	0.0108644
	2016-02-11 13:39:36	00:00:00.849000	2.21299	452.702		2016-12-21 09:36:46	00:00:00.847000	0.0333333	-0.00312906									2016-12-12 12:37:31	00:00:01.696000	0.0333333	0.000760061
	2016-02-11 13:39:37	00:00:01.696000	2.21459	452.343		2016-12-21 09:36:46	00:00:01.696000	0.0666667	0.000819008									2016-12-12 12:37:33	00:00:03.393000	0.05	-0.00848199
	2016-02-11 13:39:37	00:00:02.550000	2.21104	454		2016-12-21 09:36:47	00:00:02.544000	0.1	-0.000592284									2016-12-12 12:37:35	00:00:05.087000	0.0833333	-0.013134
	2016-02-11 13:39:38	00:00:03.398000	2.21519	453.804		2016-12-21 09:36:48	00:00:03.392000	0.1	0.00161582									2016-12-12 12:37:36	00:00:06.783000	0.116667	0.0196342
	2016-02-11 13:39:39	00:00:04.246000	2.19878	454.107		2016-12-21 09:36:49	00:00:04.239000	0.133333	-0.000462182									2016-12-12 12:37:38	00:00:08.480000	0.133333	-0.00652165
	2016-02-11 13:39:40	00:00:05.094000	2.22187	451.889		2016-12-21 09:36:50	00:00:05.087000	0.166667	-0.000722238									2016-12-12 12:37:40	00:00:10.174000	0.166667	-0.00347904
	2016-02-11 13:39:41	00:00:05.942000	2.21602	452.122		2016-12-21 09:36:51	00:00:05.935000	0.2	0.000210619									2016-12-12 12:37:41	00:00:11.870000	0.2	0.00989433
	2016-02-11 13:39:42	00:00:06.790000	2.21538	451.569		2016-12-21 09:36:52	00:00:06.783000	0.233333	-0.00254106									2016-12-12 12:37:43	00:00:13.567000	0.233333	-0.0037922
	2016-02-11 13:39:42	00:00:07.637000	2.20898	452.433		2016-12-21 09:36:52	00:00:07.631000	0.266667	-0.00181265									2016-12-12 12:37:45	00:00:15.261000	0.25	-0.00248753
	2016-02-11 13:39:43	00:00:08.484000	2.21822	452.778		2016-12-21 09:36:53	00:00:08.478000	0.266667	0.00311627									2016-12-12 12:37:47	00:00:16.957000	0.283333	0.013943
	2016-02-11 13:39:44	00:00:09.332000	2.21877	451.875		2016-12-21 09:36:54	00:00:09.325000	0.3	-2.99418e-05									2016-12-12 12:37:48	00:00:18.654000	0.316667	0.00296405
	2016-02-11 13:39:45	00:00:10.180000	2.20611	451.296		2016-12-21 09:36:55	00:00:10.173000	0.333333	-0.00116687									2016-12-12 12:37:50	00:00:20.349000	0.333333	-0.00204555
	2016-02-11 13:39:46	00:00:11.028000	2.2116	452.664		2016-12-21 09:36:56	00:00:11.021000	0.366667	0.000165776									2016-12-12 12:37:52	00:00:22.044000	0.366667	-0.00982484
	2016-02-11 13:39:47	00:00:11.876000	2.21532	452.022		2016-12-21 09:36:57	00:00:11.870000	0.4	0.0025475					0.00070922				2016-12-12 12:37:53	00:00:23.741000	0.4	-0.00565664
	2016-02-11 13:39:48	00:00:12.724000	2.20909	452.813		2016-12-21 09:36:58	00:00:12.717000	0.433333	-0.00265264		St.dev	0.00200184	8.44662	St.dev	0.0173274			2016-12-12 12:37:55	00:00:25.436000	0.416667	0.00044118
	2016-02-11 13:39:48	00:00:13.571000	2.21227	452.823		2016-12-21 09:36:58	00:00:13.565000	0.466667	9.55808e-05			0.0845196			0.875122			2016-12-12 12:37:57	00:00:27.133000	0.45	0.00233862
	2016-02-11 13:39:49	00:00:14.419000	2.20951	454.827		2016-12-21 09:36:59	00:00:14.414000	0.466667	-0.00161452									2016-12-12 12:37:58	00:00:28.828000	0.483333	0.00305895
	2016-02-11 13:39:50	00:00:15.267000	2.21758	452.228		2016-12-21 09:37:00	00:00:15.262000	0.5	0.00227067			CO2	CH4					2016-12-12 12:38:00	00:00:30.523000	0.516667	-0.0190488
	2016-02-11 13:39:51	00:00:16.115000	2.23399	452.35		2016-12-21 09:37:01	00:00:16.108000	0.533333	0.000721361		2016-12-21	10.5435	9.93548					2016-12-12 12:38:02	00:00:32.220000	0.533333	0.00572431
	2016-02-11 13:39:52	00:00:16.963000	2.26441	452.53		2016-12-21 09:37:02	00:00:16.957000	0.566667	-0.00348688			0.299933	0.00200184					2016-12-12 12:38:04	00:00:33.912000	0.566667	0.00702408
	2016-02-11 13:39:53	00:00:17.811000	3.92049	455.709		2016-12-21 09:37:03	00:00:17.805000	0.6	0.000532792			505.642	2.3685					2016-12-12 12:38:05	00:00:35.608000	0.6	0.00301257
	2016-02-11 13:39:53	00:00:18.659000	5.66363	458.935		2016-12-21 09:37:03	00:00:18.653000	0.633333	0.00378057			0.0593172	0.0845196					2016-12-12 12:38:07	00:00:37.305000	0.616667	0.0120137
	2016-02-11 13:39:54	00:00:19.507000	5.63681	459.748		2016-12-21 09:37:04	00:00:19.501000	0.666667	0.000980814									2016-12-12 12:38:09	00:00:39	0.65	-0.0100356
	2016-02-11 13:39:55	00:00:20.355000	5.40282	459.052		2016-12-21 09:37:05	00:00:20.348000	0.666667	-0.00210859		2016-12-12	3.53838	3.44353					2016-12-12 12:38:10	00:00:40.695000	0.683333	-0.0118011
	2016-02-11 13:39:56	00:00:21.202000	5.12251	459.547		2016-12-21 09:37:06	00:00:21.196000	0.7	0.000363539			8.67081	0.0125954					2016-12-12 12:38:12	00:00:42.392000	0.7	0.0164209
	2016-02-11 13:39:57	00:00:22.051000	4.8977	458.14		2016-12-21 09:37:07	00:00:22.044000	0.733333	-0.00190089			513.096	2.24959					2016-12-12 12:38:14	00:00:44.087000	0.733333	0.0118964
	2016-02-11 13:39:58	00:00:22.898000	4.80241	457.016		2016-12-21 09:37:08	00:00:22.891000	0.766667	-0.00100462			1.6899	0.559898					2016-12-12 12:38:15	00:00:45.783000	0.766667	-0.0117659
	2016-02-11 13:39:59	00:00:23.746000	4.80358	458.847		2016-12-21 09:37:09	00:00:23.739000	0.8	0.00202974									2016-12-12 12:38:17	00:00:47.479000	0.783333	0.00276443
	2016-02-11 13:39:59	00:00:24.594000	4.84118	457.246		2016-12-21 09:37:09	00:00:24.588000	0.833333	0.00303382									2016-12-12 12:38:19	00:00:49.174000	0.816667	-0.0143483
	2016-02-11 13:40:00	00:00:25.442000	4.87051	458.737		2016-12-21 09:37:10	00:00:25.435000	0.833333	-0.0027385									2016-12-12 12:38:20	00:00:50.871000	0.85	-0.00269932
	2016-02-11 13:40:01	00:00:26.292000	4.88756	458.209		2016-12-21 09:37:11	00:00:26.283000	0.866667	0.000245073									2016-12-12 12:38:22	00:00:52.566000	0.883333	0.00233385
	2016-02-11 13:40:02	00:00:27.139000	4.89153	458.694		2016-12-21 09:37:12	00:00:27.131000	0.9	-0.00179434									2016-12-12 12:38:24	00:00:54.268000	0.9	0.0014435
	2016-02-11 13:40:03	00:00:27.985000	4.90404	458.874		2016-12-21 09:37:13	00:00:27.979000	0.933333	0.000570459									2016-12-12 12:38:26	00:00:55.963000	0.933333	0.00111198
	2016-02-11 13:40:04	00:00:28.833000	4.88945	459.203		2016-12-21 09:37:14	00:00:28.827000	0.966667	0.0004341									2016-12-12 12:38:27	00:00:57.660000	0.966667	-0.00528004
	2016-02-11 13:40:05	00:00:29.682000	4.88216	457.47		2016-12-21 09:37:14	00:00:29.675000	1	0.00146272									2016-12-12 12:38:29	00:00:59.355000	0.983333	0.0120684
	2016-02-11 13:40:05	00:00:30.529000	4.88902	459.17		2016-12-21 09:37:15	00:00:30.522000	1.03333	0.000955522									2016-12-12 12:38:31	00:01:01.050000	1.01667	-0.00874461
	2016-02-11 13:40:06	00:00:31.377000	4.88099	458.41		2016-12-21 09:37:16	00:00:31.370000	1.03333	-0.000409658									2016-12-12 12:38:32	00:01:02.747000	1.05	-0.00608365
	2016-02-11 13:40:07	00:00:32.225000	4.88328	459.037		2016-12-21 09:37:17	00:00:32.218000	1.06667	0.00114139									2016-12-12 12:38:34	00:01:04.442000	1.06667	0.0170965
	2016-02-11 13:40:08	00:00:33.073000	4.87825	458.166		2016-12-21 09:37:18	00:00:33.066000	1.1	-0.00309973									2016-12-12 12:38:36	00:01:06.139000	1.1	-0.0119526
	2016-02-11 13:40:09	00:00:33.921000	4.87761	458.698		2016-12-21 09:37:19	00:00:33.913000	1.13333	0.000810703									2016-12-12 12:38:37	00:01:07.835000	1.13333	0.00787311
	2016-02-11 13:40:10	00:00:34.778000	4.88651	457.965		2016-12-21 09:37:20	00:00:34.762000	1.16667	-0.000334169									2016-12-12 12:38:39	00:01:09.532000	1.16667	0.00639124
	2016-02-11 13:40:10	00:00:35.622000	4.88621	457.858		2016-12-21 09:37:20	00:00:35.610000	1.2	-0.00202135									2016-12-12 12:38:41	00:01:11.226000	1.18333	-0.0260525
	2016-02-11 13:40:11	00:00:36.470000	4.87776	456.903		2016-12-21 09:37:21	00:00:36.458000	1.2	0.000146821									2016-12-12 12:38:43	00:01:12.922000	1.21667	-0.00307932
	2016-02-11 13:40:12	00:00:37.318000	4.88331	457.779		2016-12-21 09:37:22	00:00:37.306000	1.23333	0.00171919									2016-12-12 12:38:44	00:01:14.619000	1.25	0.0227361
	2016-02-11 13:40:13	00:00:38.165000	4.88149	459.32		2016-12-21 09:37:23	00:00:38.154000	1.26667	0.00122237									2016-12-12 12:38:46	00:01:16.313000	1.26667	-0.00542548
	2016-02-11 13:40:14	00:00:39.014000	4.87054	458.713		2016-12-21 09:37:24	00:00:39.002000	1.3	0.00099818									2016-12-12 12:38:48	00:01:18.009000	1.3	0.000282337
	2016-02-11 13:40:15	00:00:39.863000	4.8789	457.975		2016-12-21 09:37:25	00:00:39.849000	1.33333	-0.00324151									2016-12-12 12:38:49	00:01:19.706000	1.33333	-0.00136727
	2016-02-11 13:40:16	00:00:40.710000	4.87627	456.657		2016-12-21 09:37:25	00:00:40.697000	1.36667	0.00237644									2016-12-12 12:38:51	00:01:21.401000	1.35	0.00298088
	2016-02-11 13:40:16	00:00:41.557000	4.87689	458.579		2016-12-21 09:37:26	00:00:41.545000	1.4	-0.000799602									2016-12-12 12:38:53	00:01:23.096000	1.38333	0.0181083
	2016-02-11 13:40:17	00:00:42.406000	4.87359	458.76		2016-12-21 09:37:27	00:00:42.393000	1.4	-0.00234949									2016-12-12 12:38:54	00:01:24.793000	1.41667	-0.0116073
	2016-02-11 13:40:18	00:00:43.252000	4.88244	458.762		2016-12-21 09:37:28	00:00:43.241000	1.43333	0.00224656									2016-12-12 12:38:56	00:01:26.488000	1.43333	0.00605189
	2016-02-11 13:40:19	00:00:44.100000	4.8768	458.486		2016-12-21 09:37:29	00:00:44.089000	1.46667	-0.00325182									2016-12-12 12:38:58	00:01:28.183000	1.46667	-0.0276736
	2016-02-11 13:40:20	00:00:44.948000	4.88083	458.872		2016-12-21 09:37:30	00:00:44.939000	1.5	0.00411738									2016-12-12 12:39:00	00:01:29.880000	1.5	0.0102689
	2016-02-11 13:40:21	00:00:45.796000	4.88316	459.39		2016-12-21 09:37:31	00:00:45.784000	1.53333	-0.0020752									2016-12-12 12:39:01	00:01:31.575000	1.53333	-0.00688465
	2016-02-11 13:40:21	00:00:46.644000	4.8722	459.245		2016-12-21 09:37:31	00:00:46.632000	1.56667	-0.00124568									2016-12-12 12:39:03	00:01:33.270000	1.55	-0.00123122
	2016-02-11 13:40:22	00:00:47.492000	4.87372	459.099		2016-12-21 09:37:32	00:00:47.480000	1.56667	0.00149035									2016-12-12 12:39:05	00:01:34.967000	1.58333	0.0215565
	2016-02-11 13:40:23	00:00:48.340000	4.86889	458.679		2016-12-21 09:37:33	00:00:48.327000	1.6	0.00171563									2016-12-12 12:39:06	00:01:36.662000	1.61667	-0.0217566
	2016-02-11 13:40:24	00:00:49.187000	4.88172	458.633		2016-12-21 09:37:34	00:00:49.175000	1.63333	-0.00287165									2016-12-12 12:39:08	00:01:38.357000	1.63333	0.0178278
	2016-02-11 13:40:25	00:00:50.036000	4.87731	458.531		2016-12-21 09:37:35	00:00:50.023000	1.66667	0.000956899									2016-12-12 12:39:10	00:01:40.054000	1.66667	-0.009094
	2016-02-11 13:40:26	00:00:50.884000	4.87809	457.634		2016-12-21 09:37:36	00:00:50.871000	1.7	0.00227396									2016-12-12 12:39:11	00:01:41.750000	1.7	0.0127518
	2016-02-11 13:40:27	00:00:51.732000	4.88322	458.241		2016-12-21 09:37:37	00:00:51.718000	1.73333	-0.00207117									2016-12-12 12:39:13	00:01:43.444000	1.71667	-0.0250777
	2016-02-11 13:40:27	00:00:52.580000	4.88021	458.169		2016-12-21 09:37:37	00:00:52.567000	1.76667	-0.000983072									2016-12-12 12:39:15	00:01:45.140000	1.75	0.0042522
	2016-02-11 13:40:28	00:00:53.428000	4.87709	459.602		2016-12-21 09:37:38	00:00:53.414000	1.76667	0.00154244									2016-12-12 12:39:16	00:01:46.837000	1.78333	0.00739192
	2016-02-11 13:40:29	00:00:54.276000	4.86988	458.462		2016-12-21 09:37:39	00:00:54.262000	1.8	-0.000806602									2016-12-12 12:39:18	00:01:48.532000	1.81667	0.00840167
	2016-02-11 13:40:30	00:00:55.123000	4.86832	458.995		2016-12-21 09:37:40	00:00:55.110000	1.83333	-0.00220192									2016-12-12 12:39:20	00:01:50.229000	1.83333	-0.00979608
	2016-02-11 13:40:31	00:00:55.971000	4.88002	458.214		2016-12-21 09:37:41	00:00:55.958000	1.86667	0.00110704									2016-12-12 12:39:22	00:01:51.924000	1.86667	0.0131664
	2016-02-11 13:40:32	00:00:56.819000	4.87114	457.547		2016-12-21 09:37:42	00:00:56.806000	1.9	0.00231712									2016-12-12 12:39:23	00:01:53.619000	1.9	-0.00890048
	2016-02-11 13:40:32	00:00:57.667000	4.88037	459.539		2016-12-21 09:37:42	00:00:57.654000	1.93333	-0.000264669									2016-12-12 12:39:25	00:01:55.314000	1.91667	-0.0108114
	2016-02-11 13:40:33	00:00:58.515000	4.86605	458.066		2016-12-21 09:37:43	00:00:58.502000	1.96667	-0.00162544									2016-12-12 12:39:27	00:01:57.009000	1.95	0.0161625
	2016-02-11 13:40:34	00:00:59.363000	4.86445	458.096		2016-12-21 09:37:44	00:00:59.350000	1.96667	0.000303302									2016-12-12 12:39:28	00:01:58.705000	1.98333	-0.00361519
	2016-02-11 13:40:35	00:01:00.211000	4.87742	460.125		2016-12-21 09:37:45	00:01:00.198000	2	0.00258252									2016-12-12 12:39:30	00:02:00.400000	2	0.016544
	2016-02-11 13:40:36	00:01:01.059000	4.86695	458.882		2016-12-21 09:37:46	00:01:01.046000	2.03333	-0.00315927									2016-12-12 12:39:32	00:02:02.096000	2.03333	-0.0182333
	2016-02-11 13:40:37	00:01:01.905000	4.87308	458.435		2016-12-21 09:37:47	00:01:01.894000	2.06667	0.0014683									2016-12-12 12:39:33	00:02:03.793000	2.06667	0.0226521
	2016-02-11 13:40:38	00:01:02.754000	4.86206	459.299		2016-12-21 09:37:48	00:01:02.742000	2.1	0.00263079									2016-12-12 12:39:35	00:02:05.488000	2.08333	-0.0168852
	2016-02-11 13:40:38	00:01:03.601000	4.87339	458.218		2016-12-21 09:37:48	00:01:03.588000	2.13333	-0.000372163									2016-12-12 12:39:37	00:02:07.183000	2.11667	-0.00208761
	2016-02-11 13:40:39	00:01:04.450000	4.87446	459.073		2016-12-21 09:37:49	00:01:04.437000	2.13333	-0.00254381									2016-12-12 12:39:39	00:02:08.879000	2.15	-0.00227683
	2016-02-11 13:40:40	00:01:05.298000	4.87375	457.35		2016-12-21 09:37:50	00:01:05.285000	2.16667	-0.000162383									2016-12-12 12:39:40	00:02:10.575000	2.18333	0.00726734
	2016-02-11 13:40:41	00:01:06.146000	4.87539	458.444		2016-12-21 09:37:51	00:01:06.133000	2.2	0.00065021									2016-12-12 12:39:42	00:02:12.271000	2.2	-0.0141051
	2016-02-11 13:40:42	00:01:06.993000	4.87388	459.956		2016-12-21 09:37:52	00:01:06.981000	2.23333	-0.000874265									2016-12-12 12:39:44	00:02:13.967000	2.23333	-0.00136074
	2016-02-11 13:40:43	00:01:07.841000	4.92216	458.534		2016-12-21 09:37:53	00:01:07.829000	2.26667	0.00268682									2016-12-12 12:39:45	00:02:15.666000	2.26667	0.0039404
	2016-02-11 13:40:44	00:01:08.688000	4.80693	458.148		2016-12-21 09:37:53	00:01:08.676000	2.3	-0.00166725									2016-12-12 12:39:47	00:02:17.363000	2.28333	0.0121084
	2016-02-11 13:40:44	00:01:09.537000	4.53184	458.898		2016-12-21 09:37:54	00:01:09.524000	2.33333	-0.00156488									2016-12-12 12:39:49	00:02:19.060000	2.31667	-0.000398815
	2016-02-11 13:40:45	00:01:10.386000	4.24695	457.851		2016-12-21 09:37:55	00:01:10.374000	2.33333	0.00236187									2016-12-12 12:39:50	00:02:20.755000	2.35	-0.00308568
	2016-02-11 13:40:46	00:01:11.232000	3.98938	457.412		2016-12-21 09:37:56	00:01:11.221000	2.36667	0.00376021									2016-12-12 12:39:52	00:02:22.451000	2.36667	0.0135253
	2016-02-11 13:40:47	00:01:12.080000	3.73359	457.766		2016-12-21 09:37:57	00:01:12.069000	2.4	-0.00157427									2016-12-12 12:39:54	00:02:24.147000	2.4	-0.00938962
	2016-02-11 13:40:48	00:01:12.928000	3.51347	456.369		2016-12-21 09:37:58	00:01:12.917000	2.43333	-0.00194139									2016-12-12 12:39:55	00:02:25.842000	2.43333	-0.0102607
	2016-02-11 13:40:49	00:01:13.775000	3.34083	456.355		2016-12-21 09:37:59	00:01:13.765000	2.46667	-0.00227236									2016-12-12 12:39:57	00:02:27.539000	2.46667	-0.00275308
	2016-02-11 13:40:49	00:01:14.623000	3.19032	458.414		2016-12-21 09:37:59	00:01:14.611000	2.5	0.00085311									2016-12-12 12:39:59	00:02:29.234000	2.48333	0.00943369
	2016-02-11 13:40:50	00:01:15.472000	3.03846	461.207		2016-12-21 09:38:00	00:01:15.460000	2.5	0.00125821									2016-12-12 12:40:01	00:02:30.930000	2.51667	0.00493646
	2016-02-11 13:40:51	00:01:16.319000	2.92767	461.397		2016-12-21 09:38:01	00:01:16.306000	2.53333	-0.00546135									2016-12-12 12:40:02	00:02:32.626000	2.55	-0.0164263
	2016-02-11 13:40:52	00:01:17.167000	2.81851	462.027		2016-12-21 09:38:02	00:01:17.155000	2.56667	0.00330579									2016-12-12 12:40:04	00:02:34.322000	2.56667	0.00649274
	2016-02-11 13:40:53	00:01:18.016000	2.7291	460.706		2016-12-21 09:38:03	00:01:18.003000	2.6	-0.000861016									2016-12-12 12:40:06	00:02:36.018000	2.6	-0.0215654
	2016-02-11 13:40:54	00:01:18.864000	2.659	462.058		2016-12-21 09:38:04	00:01:18.851000	2.63333	0.00149444									2016-12-12 12:40:07	00:02:37.712000	2.63333	0.0353589
	2016-02-11 13:40:55	00:01:19.713000	2.60055	461.673		2016-12-21 09:38:04	00:01:19.699000	2.66667	0.0026018									2016-12-12 12:40:09	00:02:39.408000	2.65	-0.0318478
	2016-02-11 13:40:55	00:01:20.560000	2.53852	460.017		2016-12-21 09:38:05	00:01:20.546000	2.7	-0.00179917									2016-12-12 12:40:11	00:02:41.104000	2.68333	0.0183333
	2016-02-11 13:40:56	00:01:21.408000	2.48796	459.29		2016-12-21 09:38:06	00:01:21.394000	2.7	-0.00265553									2016-12-12 12:40:12	00:02:42.799000	2.71667	0.00182254
	2016-02-11 13:40:57	00:01:22.256000	2.4545	458.037		2016-12-21 09:38:07	00:01:22.242000	2.73333	0.000589319									2016-12-12 12:40:14	00:02:44.496000	2.73333	-0.000381037
	2016-02-11 13:40:58	00:01:23.106000	2.41792	457.912		2016-12-21 09:38:08	00:01:23.090000	2.76667	0.00349797									2016-12-12 12:40:16	00:02:46.192000	2.76667	0.00310964
	2016-02-11 13:40:59	00:01:23.951000	2.38053	456.759		2016-12-21 09:38:09	00:01:23.938000	2.8	-0.00197236									2016-12-12 12:40:18	00:02:47.887000	2.8	-0.011436
	2016-02-11 13:41:00	00:01:24.800000	2.36416	456.843		2016-12-21 09:38:10	00:01:24.786000	2.83333	0.00147579									2016-12-12 12:40:19	00:02:49.582000	2.83333	0.000158456
	2016-02-11 13:41:00	00:01:25.650000	2.344	456.766		2016-12-21 09:38:10	00:01:25.634000	2.86667	-0.00221402									2016-12-12 12:40:21	00:02:51.279000	2.85	0.00391314
	2016-02-11 13:41:01	00:01:26.495000	2.32981	457.402		2016-12-21 09:38:11	00:01:26.481000	2.86667	0.0019317									2016-12-12 12:40:23	00:02:52.975000	2.88333	0.00154395
	2016-02-11 13:41:02	00:01:27.344000	2.30353	457.297		2016-12-21 09:38:12	00:01:27.329000	2.9	-0.00170687									2016-12-12 12:40:24	00:02:54.670000	2.91667	0.00225978
	2016-02-11 13:41:03	00:01:28.191000	2.30047	456.961		2016-12-21 09:38:13	00:01:28.177000	2.93333	-0.00152624									2016-12-12 12:40:26	00:02:56.365000	2.93333	0.00123674
	2016-02-11 13:41:04	00:01:29.038000	2.27581	455.125		2016-12-21 09:38:14	00:01:29.024000	2.96667	-0.000205295									2016-12-12 12:40:28	00:02:58.062000	2.96667	-0.0142838
	2016-02-11 13:41:05	00:01:29.888000	2.27251	457.826		2016-12-21 09:38:15	00:01:29.872000	3	0.00231488									2016-12-12 12:40:29	00:02:59.757000	3	0.0151499
	2016-02-11 13:41:06	00:01:30.735000	2.25773	455.18		2016-12-21 09:38:16	00:01:30.720000	3.03333	-0.00215915									2016-12-12 12:40:31	00:03:01.453000	3.01667	-0.00313605
	2016-02-11 13:41:06	00:01:31.589000	2.26228	454.34		2016-12-21 09:38:16	00:01:31.568000	3.06667	-0.0017165									2016-12-12 12:40:33	00:03:03.148000	3.05	0.0228271
	2016-02-11 13:41:07	00:01:32.438000	2.25341	454.424		2016-12-21 09:38:17	00:01:32.416000	3.06667	0.00194226									2016-12-12 12:40:34	00:03:04.844000	3.08333	-0.0218103
	2016-02-11 13:41:08	00:01:33.285000	2.24389	455.377		2016-12-21 09:38:18	00:01:33.264000	3.1	-0.000346438									2016-12-12 12:40:36	00:03:06.540000	3.11667	-0.00657733
	2016-02-11 13:41:09	00:01:34.131000	2.23618	453.982		2016-12-21 09:38:19	00:01:34.111000	3.13333	0.00374895									2016-12-12 12:40:38	00:03:08.235000	3.13333	-0.013971
	2016-02-11 13:41:10	00:01:34.980000	2.24379	455.012		2016-12-21 09:38:20	00:01:34.959000	3.16667	0.000983117									2016-12-12 12:40:40	00:03:09.931000	3.16667	-0.00332563
	2016-02-11 13:41:11	00:01:35.828000	2.23597	454.324		2016-12-21 09:38:21	00:01:35.807000	3.2	-0.00309977									2016-12-12 12:40:41	00:03:11.626000	3.2	0.00768611
	2016-02-11 13:41:12	00:01:36.675000	2.23155	454.342		2016-12-21 09:38:21	00:01:36.655000	3.23333	0.00179983									2016-12-12 12:40:43	00:03:13.322000	3.21667	-0.0347569
	2016-02-11 13:41:12	00:01:37.525000	2.22506	452.545		2016-12-21 09:38:22	00:01:37.503000	3.26667	0.000596555
	2016-02-11 13:41:13	00:01:38.372000	2.23091	454.065		2016-12-21 09:38:23	00:01:38.351000	3.26667	0.000287274
	2016-02-11 13:41:14	00:01:39.218000	2.22108	455.327		2016-12-21 09:38:24	00:01:39.198000	3.3	-0.0026568
	2016-02-11 13:41:15	00:01:40.068000	2.22559	453.549		2016-12-21 09:38:25	00:01:40.046000	3.33333	0.00239195
	2016-02-11 13:41:16	00:01:40.915000	2.22385	451.402		2016-12-21 09:38:26	00:01:40.895000	3.36667	-0.00252196
	2016-02-11 13:41:17	00:01:41.762000	2.22427	453.867		2016-12-21 09:38:27	00:01:41.743000	3.4	-0.0013819
	2016-02-11 13:41:17	00:01:42.611000	2.21882	452.848		2016-12-21 09:38:27	00:01:42.591000	3.43333	0.00138277
	2016-02-11 13:41:18	00:01:43.461000	2.22462	451.834		2016-12-21 09:38:28	00:01:43.439000	3.43333	-0.00254252
	2016-02-11 13:41:19	00:01:44.305000	2.21303	452.539		2016-12-21 09:38:29	00:01:44.286000	3.46667	-0.00111662
	2016-02-11 13:41:20	00:01:45.154000	2.21679	451.572		2016-12-21 09:38:30	00:01:45.134000	3.5	0.000399807
	2016-02-11 13:41:21	00:01:46.003000	2.21985	451.745		2016-12-21 09:38:31	00:01:45.982000	3.53333	0.0045005
	2016-02-11 13:41:22	00:01:46.850000	2.20667	451.325		2016-12-21 09:38:32	00:01:46.829000	3.56667	0.00261921
	2016-02-11 13:41:23	00:01:47.699000	2.22289	452.417		2016-12-21 09:38:32	00:01:47.677000	3.6	-0.0015834
	2016-02-11 13:41:23	00:01:48.547000	2.221	451.69		2016-12-21 09:38:33	00:01:48.525000	3.63333	-0.000334623
	2016-02-11 13:41:24	00:01:49.393000	2.21066	451.391		2016-12-21 09:38:34	00:01:49.373000	3.63333	-0.00268268
	2016-02-11 13:41:25	00:01:50.242000	2.22571	450.949		2016-12-21 09:38:35	00:01:50.221000	3.66667	-0.000856775
	2016-02-11 13:41:26	00:01:51.089000	2.21582	452.095		2016-12-21 09:38:36	00:01:51.069000	3.7	0.00252781
	2016-02-11 13:41:27	00:01:51.936000	2.21742	452.132		2016-12-21 09:38:37	00:01:51.916000	3.73333	-0.00191031
	2016-02-11 13:41:28	00:01:52.784000	2.21292	451.65		2016-12-21 09:38:38	00:01:52.764000	3.76667	0.000837302
	2016-02-11 13:41:28	00:01:53.632000	2.21231	452.115		2016-12-21 09:38:38	00:01:53.612000	3.8	-0.00143283
	2016-02-11 13:41:29	00:01:54.480000	2.20527	451.826		2016-12-21 09:38:39	00:01:54.460000	3.8	0.00114702
	2016-02-11 13:41:30	00:01:55.329000	2.21805	451.684		2016-12-21 09:38:40	00:01:55.307000	3.83333	-0.00233746
	2016-02-11 13:41:31	00:01:56.179000	2.21277	452.123		2016-12-21 09:38:41	00:01:56.156000	3.86667	-0.000910167
	2016-02-11 13:41:32	00:01:57.025000	2.21981	452.914		2016-12-21 09:38:42	00:01:57.004000	3.9	0.000747837
	2016-02-11 13:41:33	00:01:57.873000	2.2367	452.699		2016-12-21 09:38:43	00:01:57.852000	3.93333	0.000895696
	2016-02-11 13:41:34	00:01:58.721000	3.35445	454.906		2016-12-21 09:38:43	00:01:58.699000	3.96667	-0.000139563
	2016-02-11 13:41:34	00:01:59.568000	5.32746	459.31		2016-12-21 09:38:44	00:01:59.547000	4	0.00103067
	2016-02-11 13:41:35	00:02:00.416000	5.24746	457.716		2016-12-21 09:38:45	00:02:00.395000	4	0.00408141
	2016-02-11 13:41:36	00:02:01.264000	5.08882	457.537		2016-12-21 09:38:46	00:02:01.243000	4.03333	-0.00138036
	2016-02-11 13:41:37	00:02:02.111000	4.81276	457.004		2016-12-21 09:38:47	00:02:02.091000	4.06667	-0.00207265
	2016-02-11 13:41:38	00:02:02.960000	4.58779	457.07		2016-12-21 09:38:48	00:02:02.939000	4.1	0.0019732
	2016-02-11 13:41:39	00:02:03.810000	4.48596	456.92		2016-12-21 09:38:49	00:02:03.787000	4.13333	-0.000869017
	2016-02-11 13:41:39	00:02:04.654000	4.47667	455.935		2016-12-21 09:38:49	00:02:04.635000	4.16667	-0.000578775
	2016-02-11 13:41:40	00:02:05.503000	4.51635	456.087		2016-12-21 09:38:50	00:02:05.483000	4.16667	0.00074559
	2016-02-11 13:41:41	00:02:06.351000	4.55008	457.207		2016-12-21 09:38:51	00:02:06.331000	4.2	-0.000522928
	2016-02-11 13:41:42	00:02:07.198000	4.57315	456.386		2016-12-21 09:38:52	00:02:07.179000	4.23333	0.00288151
	2016-02-11 13:41:43	00:02:08.047000	4.58391	456.829		2016-12-21 09:38:53	00:02:08.026000	4.26667	-0.00165961
	2016-02-11 13:41:44	00:02:08.894000	4.57365	456.936		2016-12-21 09:38:54	00:02:08.874000	4.3	-0.00306796
	2016-02-11 13:41:45	00:02:09.741000	4.57033	457.294		2016-12-21 09:38:55	00:02:09.722000	4.33333	-0.00133297
	2016-02-11 13:41:45	00:02:10.590000	4.5712	457.058		2016-12-21 09:38:55	00:02:10.570000	4.36667	0.00294397
	2016-02-11 13:41:46	00:02:11.438000	4.56662	456.713		2016-12-21 09:38:56	00:02:11.418000	4.36667	0.00283142
	2016-02-11 13:41:47	00:02:12.285000	4.56428	456.242		2016-12-21 09:38:57	00:02:12.266000	4.4	-0.000284043
	2016-02-11 13:41:48	00:02:13.134000	4.56609	456.546		2016-12-21 09:38:58	00:02:13.114000	4.43333	0.000983584
	2016-02-11 13:41:49	00:02:13.983000	4.56855	456.488		2016-12-21 09:38:59	00:02:13.961000	4.46667	-0.00134248
	2016-02-11 13:41:50	00:02:14.829000	4.56871	456.897		2016-12-21 09:39:00	00:02:14.809000	4.5	-0.00144992
	2016-02-11 13:41:51	00:02:15.678000	4.5561	457.76		2016-12-21 09:39:00	00:02:15.657000	4.53333	0.0026596
	2016-02-11 13:41:51	00:02:16.526000	4.55976	458.417		2016-12-21 09:39:01	00:02:16.504000	4.56667	9.23736e-05
	2016-02-11 13:41:52	00:02:17.372000	4.56681	456.815		2016-12-21 09:39:02	00:02:17.352000	4.56667	-6.41557e-05
	2016-02-11 13:41:53	00:02:18.220000	4.5513	457.029		2016-12-21 09:39:03	00:02:18.201000	4.6	-0.00309912
	2016-02-11 13:41:54	00:02:19.068000	4.55944	457.575		2016-12-21 09:39:04	00:02:19.049000	4.63333	0.00102236
	2016-02-11 13:41:55	00:02:19.915000	4.56447	457.757		2016-12-21 09:39:05	00:02:19.895000	4.66667	-0.0015193
	2016-02-11 13:41:56	00:02:20.764000	4.56096	458.208		2016-12-21 09:39:06	00:02:20.744000	4.7	-0.000449238
	2016-02-11 13:41:56	00:02:21.611000	4.5531	457.539		2016-12-21 09:39:06	00:02:21.591000	4.73333	-0.00153648
	2016-02-11 13:41:57	00:02:22.460000	4.56527	456.422		2016-12-21 09:39:07	00:02:22.439000	4.73333	-0.00103544
	2016-02-11 13:41:58	00:02:23.309000	4.55255	457.668		2016-12-21 09:39:08	00:02:23.287000	4.76667	0.00161592
	2016-02-11 13:41:59	00:02:24.155000	4.55695	457.114		2016-12-21 09:39:09	00:02:24.136000	4.8	-0.00270134
	2016-02-11 13:42:00	00:02:25.003000	4.56241	457.892		2016-12-21 09:39:10	00:02:24.988000	4.83333	0.00442482
	2016-02-11 13:42:01	00:02:25.852000	4.56322	458.144		2016-12-21 09:39:11	00:02:25.834000	4.86667	-0.000747518
	2016-02-11 13:42:02	00:02:26.701000	4.64306	457.523		2016-12-21 09:39:11	00:02:26.682000	4.9	0.00415413
	2016-02-11 13:42:02	00:02:27.546000	4.88531	458.738		2016-12-21 09:39:12	00:02:27.530000	4.93333	-0.00247302
	2016-02-11 13:42:03	00:02:28.395000	4.88536	457.685		2016-12-21 09:39:13	00:02:28.377000	4.93333	-0.000923398
	2016-02-11 13:42:04	00:02:29.243000	4.64115	456.929		2016-12-21 09:39:14	00:02:29.225000	4.96667
	2016-02-11 13:42:05	00:02:30.095000	4.36249	456.771		2016-12-21 09:39:15	00:02:30.074000	5	0.000622332
	2016-02-11 13:42:06	00:02:30.943000	4.08896	456.276		2016-12-21 09:39:16	00:02:30.920000	5.03333	0.000210988
	2016-02-11 13:42:07	00:02:31.792000	3.82902	456.269		2016-12-21 09:39:17	00:02:31.768000	5.06667	-0.000496858
	2016-02-11 13:42:07	00:02:32.638000	3.61115	454.597		2016-12-21 09:39:17	00:02:32.617000	5.1	0.0013043
	2016-02-11 13:42:08	00:02:33.486000	3.41183	455.626		2016-12-21 09:39:18	00:02:33.464000	5.1	0.000317752
	2016-02-11 13:42:09	00:02:34.334000	3.24023	455		2016-12-21 09:39:19	00:02:34.311000	5.13333	0.000296577
	2016-02-11 13:42:10	00:02:35.182000	3.09284	453.553		2016-12-21 09:39:20	00:02:35.160000	5.16667	0.000479497
	2016-02-11 13:42:11	00:02:36.030000	2.97217	453.572		2016-12-21 09:39:21	00:02:36.007000	5.2	0.00154514
	2016-02-11 13:42:12	00:02:36.879000	2.86011	453.887		2016-12-21 09:39:22	00:02:36.857000	5.23333	-0.00398006
	2016-02-11 13:42:13	00:02:37.725000	2.76859	452.959
	2016-02-11 13:42:13	00:02:38.573000	2.68851	451.801
	2016-02-11 13:42:14	00:02:39.422000	2.61797	452.339
	2016-02-11 13:42:15	00:02:40.269000	2.56616	451.459
	2016-02-11 13:42:16	00:02:41.117000	2.51036	451.345
	2016-02-11 13:42:17	00:02:41.966000	2.47288	451.966
	2016-02-11 13:42:18	00:02:42.813000	2.43301	453.019
	2016-02-11 13:42:18	00:02:43.661000	2.40064	451.668
	2016-02-11 13:42:19	00:02:44.509000	2.374	449.85
	2016-02-11 13:42:20	00:02:45.356000	2.35253	451.693
	2016-02-11 13:42:21	00:02:46.204000	2.32624	451.198
	2016-02-11 13:42:22	00:02:47.052000	2.30637	451.195
	2016-02-11 13:42:23	00:02:47.900000	2.29638	451.323
	2016-02-11 13:42:24	00:02:48.748000	2.28951	451.027
	2016-02-11 13:42:24	00:02:49.595000	2.27458	450.881
	2016-02-11 13:42:25	00:02:50.443000	2.26543	452.873
	2016-02-11 13:42:26	00:02:51.291000	2.25394	454.441
	2016-02-11 13:42:27	00:02:52.140000	2.26139	454.523
	2016-02-11 13:42:28	00:02:52.988000	2.24588	453.362
	2016-02-11 13:42:29	00:02:53.836000	2.24698	455.815
	2016-02-11 13:42:30	00:02:54.683000	2.23681	453.711
	2016-02-11 13:42:30	00:02:55.531000	2.23211	453.703
	2016-02-11 13:42:31	00:02:56.379000	2.2328	452.274
	2016-02-11 13:42:32	00:02:57.227000	2.22394	453.693
	2016-02-11 13:42:33	00:02:58.075000	2.2313	454.317
	2016-02-11 13:42:34	00:02:58.923000	2.22697	453.885
	2016-02-11 13:42:35	00:02:59.771000	2.22871	454.076
	2016-02-11 13:42:35	00:03:00.618000	2.23516	452.365
	2016-02-11 13:42:36	00:03:01.466000	2.2307	452.351
	2016-02-11 13:42:37	00:03:02.314000	2.21583	451.759
	2016-02-11 13:42:38	00:03:03.162000	2.21594	452.202
	2016-02-11 13:42:39	00:03:04.010000	2.21769	451.304
	2016-02-11 13:42:40	00:03:04.858000	2.22288	451.431
	2016-02-11 13:42:41	00:03:05.706000	2.22109	453.022
	2016-02-11 13:42:41	00:03:06.554000	2.22414	451.638
	2016-02-11 13:42:42	00:03:07.400000	2.24004	452.205
	2016-02-11 13:42:43	00:03:08.248000	2.27237	453.013
	2016-02-11 13:42:44	00:03:09.096000	3.61009	455.398
	2016-02-11 13:42:45	00:03:09.944000	4.10796	457.361
	2016-02-11 13:42:46	00:03:10.792000	4.08756	458.147
	2016-02-11 13:42:46	00:03:11.640000	3.95818	456.181
	2016-02-11 13:42:47	00:03:12.489000	3.79138	456.342
	2016-02-11 13:42:48	00:03:13.336000	3.65753	456.91
	2016-02-11 13:42:49	00:03:14.185000	3.62171	455.446
	2016-02-11 13:42:50	00:03:15.031000	3.61562	456.791
	2016-02-11 13:42:51	00:03:15.879000	3.64707	457.021
	2016-02-11 13:42:52	00:03:16.727000	3.66684	456.812
	2016-02-11 13:42:52	00:03:17.575000	3.67804	456.113
	2016-02-11 13:42:53	00:03:18.423000	3.68554	456.211
	2016-02-11 13:42:54	00:03:19.270000	3.67637	456.37
	2016-02-11 13:42:55	00:03:20.118000	3.67782	457.317
	2016-02-11 13:42:56	00:03:20.966000	3.67438	457.632
	2016-02-11 13:42:57	00:03:21.814000	3.6651	455.712
	2016-02-11 13:42:57	00:03:22.662000	3.67356	456.67
	2016-02-11 13:42:58	00:03:23.546000	3.67493	457.971
	2016-02-11 13:42:59	00:03:24.359000	3.67182	456.397
	2016-02-11 13:43:00	00:03:25.207000	3.66472	457.952
	2016-02-11 13:43:01	00:03:26.054000	3.6695	456.588
	2016-02-11 13:43:02	00:03:26.901000	3.6718	456.551
	2016-02-11 13:43:03	00:03:27.750000	3.66682	456.267
	2016-02-11 13:43:03	00:03:28.597000	3.67385	457.39
	2016-02-11 13:43:04	00:03:29.445000	3.66651	457.988
	2016-02-11 13:43:05	00:03:30.292000	3.67041	456.506
	2016-02-11 13:43:06	00:03:31.140000	3.67339	457.337
	2016-02-11 13:43:07	00:03:31.988000	3.67419	457.784
	2016-02-11 13:43:08	00:03:32.837000	3.66806	457.375
	2016-02-11 13:43:09	00:03:33.684000	3.64828	456.777
	2016-02-11 13:43:09	00:03:34.533000	3.6649	456.917
	2016-02-11 13:43:10	00:03:35.381000	3.66873	458.184
	2016-02-11 13:43:11	00:03:36.228000	3.67275	457.102
	2016-02-11 13:43:12	00:03:37.076000	3.67341	457.068
	2016-02-11 13:43:13	00:03:37.924000	3.66649	457.33
	2016-02-11 13:43:14	00:03:38.771000	3.66355	456.285
	2016-02-11 13:43:14	00:03:39.619000	3.66788	456.997
	2016-02-11 13:43:15	00:03:40.468000	3.67041	456.949
	2016-02-11 13:43:16	00:03:41.315000	3.67423	457.762
	2016-02-11 13:43:17	00:03:42.163000	3.67208	456.861
	2016-02-11 13:43:18	00:03:43.011000	3.66892	457.866
	2016-02-11 13:43:19	00:03:43.859000	3.66305	457.142
	2016-02-11 13:43:20	00:03:44.708000	3.65819	456.521
	2016-02-11 13:43:20	00:03:45.556000	3.6669	458.47
	2016-02-11 13:43:21	00:03:46.402000	3.66392	458.243
	2016-02-11 13:43:22	00:03:47.253000	3.66321	457.548
	2016-02-11 13:43:23	00:03:48.099000	3.6765	456.537
	2016-02-11 13:43:24	00:03:48.947000	3.70089	457.363
	2016-02-11 13:43:25	00:03:49.794000	3.65805	457.211
	2016-02-11 13:43:25	00:03:50.642000	3.49971	458.203
	2016-02-11 13:43:26	00:03:51.489000	3.34682	455.308
	2016-02-11 13:43:27	00:03:52.337000	3.19152	457.747
	2016-02-11 13:43:28	00:03:53.185000	3.06229	455.694
	2016-02-11 13:43:29	00:03:54.032000	2.94093	455.728
	2016-02-11 13:43:30	00:03:54.880000	2.84039	456.255
	2016-02-11 13:43:31	00:03:55.728000	2.74967	456.125
	2016-02-11 13:43:31	00:03:56.576000	2.66808	454.698
	2016-02-11 13:43:32	00:03:57.424000	2.60639	454.093
	2016-02-11 13:43:33	00:03:58.272000	2.54945	454.678
	2016-02-11 13:43:34	00:03:59.120000	2.49189	453.588
	2016-02-11 13:43:35	00:03:59.967000	2.46272	453.543
	2016-02-11 13:43:36	00:04:00.816000	2.42034	453.388
	2016-02-11 13:43:36	00:04:01.663000	2.39093	451.501
	2016-02-11 13:43:37	00:04:02.511000	2.36707	454.231
	2016-02-11 13:43:38	00:04:03.359000	2.34134	453.256
	2016-02-11 13:43:39	00:04:04.207000	2.31815	452.578
	2016-02-11 13:43:40	00:04:05.055000	2.31325	452.912
	2016-02-11 13:43:41	00:04:05.903000	2.29033	451.204
	2016-02-11 13:43:42	00:04:06.750000	2.27116	452.75
	2016-02-11 13:43:42	00:04:07.598000	2.27748	453.429
	2016-02-11 13:43:43	00:04:08.446000	2.26608	451.93
	2016-02-11 13:43:44	00:04:09.294000	2.25828	450.497
	2016-02-11 13:43:45	00:04:10.142000	2.25494	451.67
	2016-02-11 13:43:46	00:04:10.990000	2.24281	451.991
	2016-02-11 13:43:47	00:04:11.838000	2.24099	450.461
	2016-02-11 13:43:48	00:04:12.686000	2.22808	452.672
	2016-02-11 13:43:48	00:04:13.534000	2.2306	452.412
	2016-02-11 13:43:49	00:04:14.382000	2.23231	452.673
	2016-02-11 13:43:50	00:04:15.230000	2.22676	449.438
	2016-02-11 13:43:51	00:04:16.078000	2.23281	451.801
	2016-02-11 13:43:52	00:04:16.926000	2.22333	452.067
	2016-02-11 13:43:53	00:04:17.774000	2.21709	451.807
	2016-02-11 13:43:53	00:04:18.621000	2.21943	451.283
	2016-02-11 13:43:54	00:04:19.468000	2.22332	452.34
	2016-02-11 13:43:55	00:04:20.316000	2.22736	451.348
	2016-02-11 13:43:56	00:04:21.164000	2.2161	452.447
	2016-02-11 13:43:57	00:04:22.012000	2.22372	451.538
	2016-02-11 13:43:58	00:04:22.861000	2.22694	451.989
	2016-02-11 13:43:59	00:04:23.708000	2.22131	451.262
	2016-02-11 13:43:59	00:04:24.556000	2.38993	454.641
	2016-02-11 13:44:00	00:04:25.404000	4.1284	457.203
	2016-02-11 13:44:01	00:04:26.251000	4.33843	457.713
	2016-02-11 13:44:02	00:04:27.099000	4.24454	456.829
	2016-02-11 13:44:03	00:04:27.947000	4.06739	457.1
	2016-02-11 13:44:04	00:04:28.795000	3.89469	456.949
	2016-02-11 13:44:04	00:04:29.643000	3.80939	455.91
	2016-02-11 13:44:05	00:04:30.492000	3.77614	456.887
	2016-02-11 13:44:06	00:04:31.339000	3.80372	454.915
	2016-02-11 13:44:07	00:04:32.186000	3.83206	456.536
	2016-02-11 13:44:08	00:04:33.034000	3.84987	456.155
	2016-02-11 13:44:09	00:04:33.882000	3.85886	456.904
	2016-02-11 13:44:10	00:04:34.730000	3.85873	456.427
	2016-02-11 13:44:10	00:04:35.579000	3.86017	457.246
	2016-02-11 13:44:11	00:04:36.426000	3.8472	455.95
	2016-02-11 13:44:12	00:04:37.274000	3.84603	455.725
	2016-02-11 13:44:13	00:04:38.122000	3.85431	457.247
	2016-02-11 13:44:14	00:04:38.970000	3.84843	455.828
	2016-02-11 13:44:15	00:04:39.818000	3.8453	455.257
	2016-02-11 13:44:15	00:04:40.666000	3.84848	457.36
	2016-02-11 13:44:16	00:04:41.515000	3.85789	456.778
	2016-02-11 13:44:17	00:04:42.361000	3.84998	456.944
	2016-02-11 13:44:18	00:04:43.210000	3.84188	457.444
	2016-02-11 13:44:19	00:04:44.056000	3.83469	457.85
	2016-02-11 13:44:20	00:04:44.904000	3.84553	457.247
	2016-02-11 13:44:21	00:04:45.752000	3.85098	456.543
	2016-02-11 13:44:21	00:04:46.600000	3.833	457.274
	2016-02-11 13:44:22	00:04:47.448000	3.84201	455.589
	2016-02-11 13:44:23	00:04:48.296000	3.844	456.053
	2016-02-11 13:44:24	00:04:49.143000	3.83801	456.716
	2016-02-11 13:44:25	00:04:50.011000	3.85216	456.318
	2016-02-11 13:44:26	00:04:50.841000	3.84188	456.394
	2016-02-11 13:44:27	00:04:51.688000	3.85017	456.023
	2016-02-11 13:44:27	00:04:52.535000	3.84016	456.792
	2016-02-11 13:44:28	00:04:53.383000	3.84076	457.306
	2016-02-11 13:44:29	00:04:54.231000	3.84432	457.078
	2016-02-11 13:44:30	00:04:55.079000	3.85189	457.862
	2016-02-11 13:44:31	00:04:55.927000	3.92905	456.945
	2016-02-11 13:44:32	00:04:56.774000	3.95454	457.348
	2016-02-11 13:44:32	00:04:57.622000	3.80285	456.836
	2016-02-11 13:44:33	00:04:58.470000	3.61479	456.57
	2016-02-11 13:44:34	00:04:59.319000	3.44095	457.925
	2016-02-11 13:44:35	00:05:00.165000	3.28629	456.53
	2016-02-11 13:44:36	00:05:01.014000	3.13364	455.227
	2016-02-11 13:44:37	00:05:01.862000	3.00322	455.006
	2016-02-11 13:44:38	00:05:02.709000	2.89546	454.055
	2016-02-11 13:44:38	00:05:03.558000	2.79627	454.201
	2016-02-11 13:44:39	00:05:04.405000	2.71718	454.599
	2016-02-11 13:44:40	00:05:05.253000	2.64371	452.832
	2016-02-11 13:44:41	00:05:06.100000	2.5816	451.776
	2016-02-11 13:44:42	00:05:06.948000	2.52658	453.513
	2016-02-11 13:44:43	00:05:07.796000	2.48803	452.296
	2016-02-11 13:44:43	00:05:08.644000	2.44618	453.349
	2016-02-11 13:44:44	00:05:09.492000	2.41481	451.795
	2016-02-11 13:44:45	00:05:10.340000	2.38212	452.806
	2016-02-11 13:44:46	00:05:11.189000	2.35577	452.449
	2016-02-11 13:44:47	00:05:12.058000	2.34611	452.499
	2016-02-11 13:44:48	00:05:12.898000	2.32145	451.768
	2016-02-11 13:44:49	00:05:13.744000	2.30448	453.052
	2016-02-11 13:44:49	00:05:14.592000	2.29352	452.36
	2016-02-11 13:44:50	00:05:15.439000	2.28241	452.608
	2016-02-11 13:44:51	00:05:16.287000	2.26754	452.231
	2016-02-11 13:44:52	00:05:17.136000	2.25967	451.725
	2016-02-11 13:44:53	00:05:17.983000	2.25645	452.423
	2016-02-11 13:44:54	00:05:18.831000	2.24447	451.844
	2016-02-11 13:44:55	00:05:19.679000	2.24667	452.574
	2016-02-11 13:44:55	00:05:20.526000	2.24645	452.094
	2016-02-11 13:44:56	00:05:21.374000	2.23695	452.245
	2016-02-11 13:44:57	00:05:22.222000	2.23478	453.295
	2016-02-11 13:44:58	00:05:23.070000	2.22723	452.983
	2016-02-11 13:44:59	00:05:23.918000	2.22795	452.133

## Sheet: Fig_S4cd
	2016-12-21			RD = 10.5 μs, CV = 0.059%									2016-12-12			RD = 3.53 μs, CV = 1.69%
				Residual CO2												Residual CO2
	2016-12-21 09:36:45	00:00:00	0	0									2016-12-12 12:37:30	00:00:00	0	-12.7604
	2016-12-21 09:36:46	00:00:00.847000	0.0333333	-0.1578									2016-12-12 12:37:31	00:00:01.696000	0.0333333	-4.92196
	2016-12-21 09:36:46	00:00:01.696000	0.0666667	-0.39708									2016-12-12 12:37:33	00:00:03.393000	0.05	4.05653
	2016-12-21 09:36:47	00:00:02.544000	0.1	-0.160248									2016-12-12 12:37:35	00:00:05.087000	0.0833333	2.81087
	2016-12-21 09:36:48	00:00:03.392000	0.1	-0.147749									2016-12-12 12:37:36	00:00:06.783000	0.116667	3.79251
	2016-12-21 09:36:49	00:00:04.239000	0.133333	-0.221249									2016-12-12 12:37:38	00:00:08.480000	0.133333	12.8678
	2016-12-21 09:36:50	00:00:05.087000	0.166667	-0.64635									2016-12-12 12:37:40	00:00:10.174000	0.166667	0.87553
	2016-12-21 09:36:51	00:00:05.935000	0.2	-0.28281									2016-12-12 12:37:41	00:00:11.870000	0.2	10.2736
	2016-12-21 09:36:52	00:00:06.783000	0.233333	-0.475086									2016-12-12 12:37:43	00:00:13.567000	0.233333	-10.8552
	2016-12-21 09:36:52	00:00:07.631000	0.266667	0.0107485									2016-12-12 12:37:45	00:00:15.261000	0.25	-4.29814
	2016-12-21 09:36:53	00:00:08.478000	0.266667	-0.210751									2016-12-12 12:37:47	00:00:16.957000	0.283333	-9.623
	2016-12-21 09:36:54	00:00:09.325000	0.3	0.0889495									2016-12-12 12:37:48	00:00:18.654000	0.316667	-5.2584
	2016-12-21 09:36:55	00:00:10.173000	0.333333	0.0575697									2016-12-12 12:37:50	00:00:20.349000	0.333333	-1.40098
	2016-12-21 09:36:56	00:00:11.021000	0.366667	-0.0500582									2016-12-12 12:37:52	00:00:22.044000	0.366667	5.69871
	2016-12-21 09:36:57	00:00:11.870000	0.4	-0.223235					0.00070922				2016-12-12 12:37:53	00:00:23.741000	0.4	4.9586
	2016-12-21 09:36:58	00:00:12.717000	0.433333	0.240459		Standard error							2016-12-12 12:37:55	00:00:25.436000	0.416667	10.1175
	2016-12-21 09:36:58	00:00:13.565000	0.466667	-0.695725		St.dev	0.521911	16.3904	St.dev	8.55434			2016-12-12 12:37:57	00:00:27.133000	0.45	2.23406
	2016-12-21 09:36:59	00:00:14.414000	0.466667	-0.287835			0.128867			2.11218			2016-12-12 12:37:58	00:00:28.828000	0.483333	-2.82726
	2016-12-21 09:37:00	00:00:15.262000	0.5	-0.0233008									2016-12-12 12:38:00	00:00:30.523000	0.516667	3.06862
	2016-12-21 09:37:01	00:00:16.108000	0.533333	-0.0697805			CO2	CH4					2016-12-12 12:38:02	00:00:32.220000	0.533333	6.92623
	2016-12-21 09:37:02	00:00:16.957000	0.566667	0.0889317		2016-12-21	10.5435	9.93548					2016-12-12 12:38:04	00:00:33.912000	0.566667	-15.0806
	2016-12-21 09:37:03	00:00:17.805000	0.6	0.119959			0.299933	0.00200184					2016-12-12 12:38:05	00:00:35.608000	0.6	-7.95104
	2016-12-21 09:37:03	00:00:18.653000	0.633333	-0.154825			505.642	2.3685					2016-12-12 12:38:07	00:00:37.305000	0.616667	-6.61643
	2016-12-21 09:37:04	00:00:19.501000	0.666667	-0.0478948			0.0593172	0.0845196					2016-12-12 12:38:09	00:00:39	0.65	7.0277
	2016-12-21 09:37:05	00:00:20.348000	0.666667	0.100263									2016-12-12 12:38:10	00:00:40.695000	0.683333	-25.8498
	2016-12-21 09:37:06	00:00:21.196000	0.7	-0.0262421		2016-12-12	3.53838	3.44353					2016-12-12 12:38:12	00:00:42.392000	0.7	-3.23807
	2016-12-21 09:37:07	00:00:22.044000	0.733333	-0.192745			8.67081	0.0125954					2016-12-12 12:38:14	00:00:44.087000	0.733333	5.28845
	2016-12-21 09:37:08	00:00:22.891000	0.766667	0.415353			513.096	2.24959					2016-12-12 12:38:15	00:00:45.783000	0.766667	14.2124
	2016-12-21 09:37:09	00:00:23.739000	0.8	-0.0045883			1.6899	0.559898					2016-12-12 12:38:17	00:00:47.479000	0.783333	-8.97931
	2016-12-21 09:37:09	00:00:24.588000	0.833333	0.069847									2016-12-12 12:38:19	00:00:49.174000	0.816667	-2.13802
	2016-12-21 09:37:10	00:00:25.435000	0.833333	-0.0804918									2016-12-12 12:38:20	00:00:50.871000	0.85	-9.51931
	2016-12-21 09:37:11	00:00:26.283000	0.866667	0.326105									2016-12-12 12:38:22	00:00:52.566000	0.883333	1.32698
	2016-12-21 09:37:12	00:00:27.131000	0.9	-0.312537									2016-12-12 12:38:24	00:00:54.268000	0.9	4.07539
	2016-12-21 09:37:13	00:00:27.979000	0.933333	0.542078									2016-12-12 12:38:26	00:00:55.963000	0.933333	-0.778129
	2016-12-21 09:37:14	00:00:28.827000	0.966667	-0.164953									2016-12-12 12:38:27	00:00:57.660000	0.966667	19.9401
	2016-12-21 09:37:14	00:00:29.675000	1	-0.273572									2016-12-12 12:38:29	00:00:59.355000	0.983333	1.66398
	2016-12-21 09:37:15	00:00:30.522000	1.03333	0.193457									2016-12-12 12:38:31	00:01:01.050000	1.01667	-8.05632
	2016-12-21 09:37:16	00:00:31.370000	1.03333	-0.402926									2016-12-12 12:38:32	00:01:02.747000	1.05	7.79358
	2016-12-21 09:37:17	00:00:32.218000	1.06667	-0.0953556									2016-12-12 12:38:34	00:01:04.442000	1.06667	11.6995
	2016-12-21 09:37:18	00:00:33.066000	1.1	-0.165813									2016-12-12 12:38:36	00:01:06.139000	1.1	-9.46365
	2016-12-21 09:37:19	00:00:33.913000	1.13333	0.015112									2016-12-12 12:38:37	00:01:07.835000	1.13333	-6.84995
	2016-12-21 09:37:20	00:00:34.762000	1.16667	0.0102672									2016-12-12 12:38:39	00:01:09.532000	1.16667	6.99303
	2016-12-21 09:37:20	00:00:35.610000	1.2	0.0373603									2016-12-12 12:38:41	00:01:11.226000	1.18333	-3.97318
	2016-12-21 09:37:21	00:00:36.458000	1.2	0.0266162									2016-12-12 12:38:43	00:01:12.922000	1.21667	10.4019
	2016-12-21 09:37:22	00:00:37.306000	1.23333	-0.11363									2016-12-12 12:38:44	00:01:14.619000	1.25	-7.12399
	2016-12-21 09:37:23	00:00:38.154000	1.26667	0.529422									2016-12-12 12:38:46	00:01:16.313000	1.26667	12.1618
	2016-12-21 09:37:24	00:00:39.002000	1.3	0.0158531									2016-12-12 12:38:48	00:01:18.009000	1.3	1.72047
	2016-12-21 09:37:25	00:00:39.849000	1.33333	-0.226888									2016-12-12 12:38:49	00:01:19.706000	1.33333	1.47943
	2016-12-21 09:37:25	00:00:40.697000	1.36667	0.343267									2016-12-12 12:38:51	00:01:21.401000	1.35	-4.8661
	2016-12-21 09:37:26	00:00:41.545000	1.4	-0.00283973									2016-12-12 12:38:53	00:01:23.096000	1.38333	0.643229
	2016-12-21 09:37:27	00:00:42.393000	1.4	-0.0215038									2016-12-12 12:38:54	00:01:24.793000	1.41667	-0.63894
	2016-12-21 09:37:28	00:00:43.241000	1.43333	0.303298									2016-12-12 12:38:56	00:01:26.488000	1.43333	-2.80836
	2016-12-21 09:37:29	00:00:44.089000	1.46667	0.0733786									2016-12-12 12:38:58	00:01:28.183000	1.46667	1.55515
	2016-12-21 09:37:30	00:00:44.939000	1.5	-0.380173									2016-12-12 12:39:00	00:01:29.880000	1.5	-8.0961
	2016-12-21 09:37:31	00:00:45.784000	1.53333	0.0658963									2016-12-12 12:39:01	00:01:31.575000	1.53333	7.06223
	2016-12-21 09:37:31	00:00:46.632000	1.56667	-0.127262									2016-12-12 12:39:03	00:01:33.270000	1.55	7.55736
	2016-12-21 09:37:32	00:00:47.480000	1.56667	0.0442427									2016-12-12 12:39:05	00:01:34.967000	1.58333	8.28265
	2016-12-21 09:37:33	00:00:48.327000	1.6	0.135746									2016-12-12 12:39:06	00:01:36.662000	1.61667	-4.84774
	2016-12-21 09:37:34	00:00:49.175000	1.63333	-0.477153									2016-12-12 12:39:08	00:01:38.357000	1.63333	1.84958
	2016-12-21 09:37:35	00:00:50.023000	1.66667	0.285508									2016-12-12 12:39:10	00:01:40.054000	1.66667	-1.31419
	2016-12-21 09:37:36	00:00:50.871000	1.7	-0.192295									2016-12-12 12:39:11	00:01:41.750000	1.7	8.37886
	2016-12-21 09:37:37	00:00:51.718000	1.73333	-0.372777									2016-12-12 12:39:13	00:01:43.444000	1.71667	-14.2871
	2016-12-21 09:37:37	00:00:52.567000	1.76667	-0.0232662									2016-12-12 12:39:15	00:01:45.140000	1.75	2.87553
	2016-12-21 09:37:38	00:00:53.414000	1.76667	0.25664									2016-12-12 12:39:16	00:01:46.837000	1.78333	7.73467
	2016-12-21 09:37:39	00:00:54.262000	1.8	-0.431616									2016-12-12 12:39:18	00:01:48.532000	1.81667	-13.8
	2016-12-21 09:37:40	00:00:55.110000	1.83333	0.213231									2016-12-12 12:39:20	00:01:50.229000	1.83333	-2.12522
	2016-12-21 09:37:41	00:00:55.958000	1.86667	0.255138									2016-12-12 12:39:22	00:01:51.924000	1.86667	-7.43975
	2016-12-21 09:37:42	00:00:56.806000	1.9	0.108083									2016-12-12 12:39:23	00:01:53.619000	1.9	4.50467
	2016-12-21 09:37:42	00:00:57.654000	1.93333	0.0498498									2016-12-12 12:39:25	00:01:55.314000	1.91667	-4.22193
	2016-12-21 09:37:43	00:00:58.502000	1.96667	-0.27849									2016-12-12 12:39:27	00:01:57.009000	1.95	-3.85695
	2016-12-21 09:37:44	00:00:59.350000	1.96667	0.116706									2016-12-12 12:39:28	00:01:58.705000	1.98333	-9.80137
	2016-12-21 09:37:45	00:01:00.198000	2	0.160624									2016-12-12 12:39:30	00:02:00.400000	2	9.61074
	2016-12-21 09:37:46	00:01:01.046000	2.03333	0.209174									2016-12-12 12:39:32	00:02:02.096000	2.03333	-0.848579
	2016-12-21 09:37:47	00:01:01.894000	2.06667	-0.00649552									2016-12-12 12:39:33	00:02:03.793000	2.06667	3.89649
	2016-12-21 09:37:48	00:01:02.742000	2.1	0.189303									2016-12-12 12:39:35	00:02:05.488000	2.08333	-10.8483
	2016-12-21 09:37:48	00:01:03.588000	2.13333	-0.0280184									2016-12-12 12:39:37	00:02:07.183000	2.11667	2.95802
	2016-12-21 09:37:49	00:01:04.437000	2.13333	-0.526211									2016-12-12 12:39:39	00:02:08.879000	2.15	-2.76918
	2016-12-21 09:37:50	00:01:05.285000	2.16667	0.311873									2016-12-12 12:39:40	00:02:10.575000	2.18333	-5.21163
	2016-12-21 09:37:51	00:01:06.133000	2.2	0.316724									2016-12-12 12:39:42	00:02:12.271000	2.2	19.4596
	2016-12-21 09:37:52	00:01:06.981000	2.23333	0.212234									2016-12-12 12:39:44	00:02:13.967000	2.23333	-7.06681
	2016-12-21 09:37:53	00:01:07.829000	2.26667	-0.333459									2016-12-12 12:39:45	00:02:15.666000	2.26667	2.83163
	2016-12-21 09:37:53	00:01:08.676000	2.3	-0.0734756									2016-12-12 12:39:47	00:02:17.363000	2.28333	8.02804
	2016-12-21 09:37:54	00:01:09.524000	2.33333	0.111915									2016-12-12 12:39:49	00:02:19.060000	2.31667	2.68173
	2016-12-21 09:37:55	00:01:10.374000	2.33333	-0.561651									2016-12-12 12:39:50	00:02:20.755000	2.35	10.7791
	2016-12-21 09:37:56	00:01:11.221000	2.36667	0.102809									2016-12-12 12:39:52	00:02:22.451000	2.36667	-3.94652
	2016-12-21 09:37:57	00:01:12.069000	2.4	-0.0895144									2016-12-12 12:39:54	00:02:24.147000	2.4	-25.1353
	2016-12-21 09:37:58	00:01:12.917000	2.43333	0.134091									2016-12-12 12:39:55	00:02:25.842000	2.43333	-0.834586
	2016-12-21 09:37:59	00:01:13.765000	2.46667	-0.170345									2016-12-12 12:39:57	00:02:27.539000	2.46667	13.3052
	2016-12-21 09:37:59	00:01:14.611000	2.5	0.395193									2016-12-12 12:39:59	00:02:29.234000	2.48333	-1.40057
	2016-12-21 09:38:00	00:01:15.460000	2.5	0.137516									2016-12-12 12:40:01	00:02:30.930000	2.51667	-17.4941
	2016-12-21 09:38:01	00:01:16.306000	2.53333	-0.417291									2016-12-12 12:40:02	00:02:32.626000	2.55	1.54623
	2016-12-21 09:38:02	00:01:17.155000	2.56667	0.362826									2016-12-12 12:40:04	00:02:34.322000	2.56667	3.96216
	2016-12-21 09:38:03	00:01:18.003000	2.6	0.268095									2016-12-12 12:40:06	00:02:36.018000	2.6	16.6174
	2016-12-21 09:38:04	00:01:18.851000	2.63333	-0.266343									2016-12-12 12:40:07	00:02:37.712000	2.63333	-0.64931
	2016-12-21 09:38:04	00:01:19.699000	2.66667	0.239794									2016-12-12 12:40:09	00:02:39.408000	2.65	-6.57812
	2016-12-21 09:38:05	00:01:20.546000	2.7	0.281277									2016-12-12 12:40:11	00:02:41.104000	2.68333	-15.0368
	2016-12-21 09:38:06	00:01:21.394000	2.7	0.373366									2016-12-12 12:40:12	00:02:42.799000	2.71667	16.9395
	2016-12-21 09:38:07	00:01:22.242000	2.73333	0.19222									2016-12-12 12:40:14	00:02:44.496000	2.73333	-2.37828
	2016-12-21 09:38:08	00:01:23.090000	2.76667	0.198732									2016-12-12 12:40:16	00:02:46.192000	2.76667	2.7284
	2016-12-21 09:38:09	00:01:23.938000	2.8	-0.120761									2016-12-12 12:40:18	00:02:47.887000	2.8	-10.5725
	2016-12-21 09:38:10	00:01:24.786000	2.83333	-0.00765657									2016-12-12 12:40:19	00:02:49.582000	2.83333	8.57744
	2016-12-21 09:38:10	00:01:25.634000	2.86667	0.0296061									2016-12-12 12:40:21	00:02:51.279000	2.85	-7.93279
	2016-12-21 09:38:11	00:01:26.481000	2.86667	0.140764									2016-12-12 12:40:23	00:02:52.975000	2.88333	3.09764
	2016-12-21 09:38:12	00:01:27.329000	2.9	-0.502342									2016-12-12 12:40:24	00:02:54.670000	2.91667	-4.91355
	2016-12-21 09:38:13	00:01:28.177000	2.93333	0.0333949									2016-12-12 12:40:26	00:02:56.365000	2.93333	-7.40428
	2016-12-21 09:38:14	00:01:29.024000	2.96667	0.0494369									2016-12-12 12:40:28	00:02:58.062000	2.96667	4.8039
	2016-12-21 09:38:15	00:01:29.872000	3	-0.0153378									2016-12-12 12:40:29	00:02:59.757000	3	-1.87257
	2016-12-21 09:38:16	00:01:30.720000	3.03333	0.288997									2016-12-12 12:40:31	00:03:01.453000	3.01667	19.7109
	2016-12-21 09:38:16	00:01:31.568000	3.06667	0.386998									2016-12-12 12:40:33	00:03:03.148000	3.05	-0.354269
	2016-12-21 09:38:17	00:01:32.416000	3.06667	0.472199									2016-12-12 12:40:34	00:03:04.844000	3.08333	-4.74199
	2016-12-21 09:38:18	00:01:33.264000	3.1	0.252719									2016-12-12 12:40:36	00:03:06.540000	3.11667	-13.6458
	2016-12-21 09:38:19	00:01:34.111000	3.13333	-0.149568									2016-12-12 12:40:38	00:03:08.235000	3.13333	-5.61945
	2016-12-21 09:38:20	00:01:34.959000	3.16667	0.326659									2016-12-12 12:40:40	00:03:09.931000	3.16667	-2.10032
	2016-12-21 09:38:21	00:01:35.807000	3.2	0.222995									2016-12-12 12:40:41	00:03:11.626000	3.2	4.82908
	2016-12-21 09:38:21	00:01:36.655000	3.23333	0.352797									2016-12-12 12:40:43	00:03:13.322000	3.21667	11.2575
	2016-12-21 09:38:22	00:01:37.503000	3.26667	0.0916783
	2016-12-21 09:38:23	00:01:38.351000	3.26667	0.107207
	2016-12-21 09:38:24	00:01:39.198000	3.3	-0.619076
	2016-12-21 09:38:25	00:01:40.046000	3.33333	0.466155
	2016-12-21 09:38:26	00:01:40.895000	3.36667	0.172893
	2016-12-21 09:38:27	00:01:41.743000	3.4	0.0377356
	2016-12-21 09:38:27	00:01:42.591000	3.43333	0.160641
	2016-12-21 09:38:28	00:01:43.439000	3.43333	-0.207215
	2016-12-21 09:38:29	00:01:44.286000	3.46667	0.0244709
	2016-12-21 09:38:30	00:01:45.134000	3.5	-0.256517
	2016-12-21 09:38:31	00:01:45.982000	3.53333	0.38129
	2016-12-21 09:38:32	00:01:46.829000	3.56667	0.390174
	2016-12-21 09:38:32	00:01:47.677000	3.6	0.0199042
	2016-12-21 09:38:33	00:01:48.525000	3.63333	-0.673257
	2016-12-21 09:38:34	00:01:49.373000	3.63333	-0.676954
	2016-12-21 09:38:35	00:01:50.221000	3.66667	0.0306273
	2016-12-21 09:38:36	00:01:51.069000	3.7	1.08158
	2016-12-21 09:38:37	00:01:51.916000	3.73333	0.265546
	2016-12-21 09:38:38	00:01:52.764000	3.76667	0.204927
	2016-12-21 09:38:38	00:01:53.612000	3.8	-0.182444
	2016-12-21 09:38:39	00:01:54.460000	3.8	0.377134
	2016-12-21 09:38:40	00:01:55.307000	3.83333	-0.24352
	2016-12-21 09:38:41	00:01:56.156000	3.86667	-0.389712
	2016-12-21 09:38:42	00:01:57.004000	3.9	0.326573
	2016-12-21 09:38:43	00:01:57.852000	3.93333	0.161744
	2016-12-21 09:38:43	00:01:58.699000	3.96667	0.122846
	2016-12-21 09:38:44	00:01:59.547000	4	-0.249692
	2016-12-21 09:38:45	00:02:00.395000	4	0.279185
	2016-12-21 09:38:46	00:02:01.243000	4.03333	-0.581889
	2016-12-21 09:38:47	00:02:02.091000	4.06667	-0.140934
	2016-12-21 09:38:48	00:02:02.939000	4.1	0.79264
	2016-12-21 09:38:49	00:02:03.787000	4.13333	0.0633839
	2016-12-21 09:38:49	00:02:04.635000	4.16667	-0.24517
	2016-12-21 09:38:50	00:02:05.483000	4.16667	-0.132102
	2016-12-21 09:38:51	00:02:06.331000	4.2	-0.0168611
	2016-12-21 09:38:52	00:02:07.179000	4.23333	0.196883
	2016-12-21 09:38:53	00:02:08.026000	4.26667	-0.15487
	2016-12-21 09:38:54	00:02:08.874000	4.3	-0.218322
	2016-12-21 09:38:55	00:02:09.722000	4.33333	0.296207
	2016-12-21 09:38:55	00:02:10.570000	4.36667	0.372124
	2016-12-21 09:38:56	00:02:11.418000	4.36667	0.115874
	2016-12-21 09:38:57	00:02:12.266000	4.4	-0.0534753
	2016-12-21 09:38:58	00:02:13.114000	4.43333	0.178515
	2016-12-21 09:38:59	00:02:13.961000	4.46667	0.457509
	2016-12-21 09:39:00	00:02:14.809000	4.5	0.132305
	2016-12-21 09:39:00	00:02:15.657000	4.53333	0.387783
	2016-12-21 09:39:01	00:02:16.504000	4.56667	-0.58453
	2016-12-21 09:39:02	00:02:17.352000	4.56667	0.107682
	2016-12-21 09:39:03	00:02:18.201000	4.6	-0.542591
	2016-12-21 09:39:04	00:02:19.049000	4.63333	-0.234954
	2016-12-21 09:39:05	00:02:19.895000	4.66667	0.162027
	2016-12-21 09:39:06	00:02:20.744000	4.7	-0.428384
	2016-12-21 09:39:06	00:02:21.591000	4.73333	0.55657
	2016-12-21 09:39:07	00:02:22.439000	4.73333	-0.0398581
	2016-12-21 09:39:08	00:02:23.287000	4.76667	-0.336515
	2016-12-21 09:39:09	00:02:24.136000	4.8	-0.169509
	2016-12-21 09:39:10	00:02:24.988000	4.83333	0.541495
	2016-12-21 09:39:11	00:02:25.834000	4.86667	-0.0519032
	2016-12-21 09:39:11	00:02:26.682000	4.9	0.0534581
	2016-12-21 09:39:12	00:02:27.530000	4.93333	-0.0177252
	2016-12-21 09:39:13	00:02:28.377000	4.93333	0.109965
	2016-12-21 09:39:14	00:02:29.225000	4.96667	0.330579
	2016-12-21 09:39:15	00:02:30.074000	5	-0.545053
	2016-12-21 09:39:16	00:02:30.920000	5.03333	0.708568
	2016-12-21 09:39:17	00:02:31.768000	5.06667	0.135341
	2016-12-21 09:39:17	00:02:32.617000	5.1	0.335605
	2016-12-21 09:39:18	00:02:33.464000	5.1	0.615363
	2016-12-21 09:39:19	00:02:34.311000	5.13333	0.151418
	2016-12-21 09:39:20	00:02:35.160000	5.16667	0.0074506
	2016-12-21 09:39:21	00:02:36.007000	5.2	-0.21333
	2016-12-21 09:39:22	00:02:36.857000	5.23333	0.256002

## Sheet: Fig_S5
Time	[CH4_DRY]_ppm	[CO2_DRY]_ppm	Smoothed CO2	Smoothed CH4
2016-07-07 14:24:59	2.97456	448.877	448.877	2.97456
2016-07-07 14:25:00	2.89126	448.214	448.28	2.89159
2016-07-07 14:25:01	2.82295	448.537	448.511	2.82356
2016-07-07 14:25:02	2.76546	449.04	448.987	2.76612
2016-07-07 14:25:03	2.71923	447.252	447.426	2.71968
2016-07-07 14:25:04	2.68195	447.359	447.366	2.6813
2016-07-07 14:25:04	2.63033	448.567	448.447	2.63162
2016-07-07 14:25:05	2.60449	449.864	449.722	2.60436
2016-07-07 14:25:06	2.57438	453.121	452.781	2.57432
2016-07-07 14:25:07	2.54211	454.258	454.11	2.54298
2016-07-07 14:25:08	2.51363	456.17	455.964	2.52052
2016-07-07 14:25:09	2.62	456.934	456.837	2.61557
2016-07-07 14:25:10	2.63618	456.253	456.311	2.63509
2016-07-07 14:25:10	2.64088	455.67	455.734	2.64066
2016-07-07 14:25:11	2.64387	455.236	455.286	2.64367
2016-07-07 14:25:12	2.64311	456.333	456.228	2.64341
2016-07-07 14:25:13	2.64901	455.901	455.934	2.64863
2016-07-07 14:25:14	2.64662	455.762	455.779	2.647
2016-07-07 14:25:15	2.65174	454.604	454.722	2.65181
2016-07-07 14:25:15	2.6582	456.05	455.917	2.6578
2016-07-07 14:25:16	2.65631	455.144	455.221	2.65682
2016-07-07 14:25:17	2.66661	455.451	455.428	2.66549
2016-07-07 14:25:18	2.65331	456.074	456.009	2.65448
2016-07-07 14:25:19	2.66464	455.776	455.799	2.66402
2016-07-07 14:25:20	2.66091	457.048	456.923	2.66174
2016-07-07 14:25:21	2.67435	454.582	454.816	2.67398
2016-07-07 14:25:21	2.6808	455.233	455.191	2.68004
2016-07-07 14:25:22	2.67288	455.428	455.404	2.67349
2016-07-07 14:25:23	2.67762	455.844	455.8	2.6776
2016-07-07 14:25:24	2.67937	456.06	456.034	2.68016
2016-07-07 14:25:25	2.69917	455.287	455.362	2.69729
2016-07-07 14:25:26	2.68081	456.003	455.939	2.68206
2016-07-07 14:25:26	2.688	457.007	456.9	2.6885
2016-07-07 14:25:27	2.69504	456.976	456.968	2.69898
2016-07-07 14:25:28	2.70311	455.185	455.363	2.74219
2016-07-07 14:25:29	2.99854	454.156	454.277	3.27469
2016-07-07 14:25:30	18.1471	475.434	473.318	17.1292
2016-07-07 14:25:31	34.9485	492.679	490.743	33.5323
2016-07-07 14:25:32	35.456	492.563	492.381	35.189
2016-07-07 14:25:32	33.9166	492.025	492.061	33.8276
2016-07-07 14:25:33	31.3183	487.171	487.66	31.3323
2016-07-07 14:25:34	29.1714	485.462	485.682	29.2403
2016-07-07 14:25:35	28.2482	483.163	483.415	28.305
2016-07-07 14:25:36	28.1966	485.632	485.41	28.2314
2016-07-07 14:25:37	28.6937	485.697	485.668	28.6892
2016-07-07 14:25:38	29.0508	485.087	485.145	29.0507
2016-07-07 14:25:38	29.4451	487.119	486.922	29.4311
2016-07-07 14:25:39	29.6035	484.954	485.151	29.5937
2016-07-07 14:25:40	29.6071	485.24	485.231	29.6072
2016-07-07 14:25:41	29.6363	485.94	485.869	29.633
2016-07-07 14:25:42	29.5933	486.366	486.316	29.5997
2016-07-07 14:25:43	29.6776	486.513	486.493	29.6751
2016-07-07 14:25:43	29.7001	484.92	485.077	29.7029
2016-07-07 14:25:44	29.7778	485.76	485.692	29.7782
2016-07-07 14:25:45	29.8595	486.49	486.41	29.8582
2016-07-07 14:25:46	29.9229	487.077	487.01	29.9199
2016-07-07 14:25:47	29.9298	487.044	487.041	29.932
2016-07-07 14:25:48	29.9874	486.743	486.773	29.9846
2016-07-07 14:25:49	29.9815	485.472	485.602	29.9858
2016-07-07 14:25:49	30.0612	485.76	485.744	30.0608
2016-07-07 14:25:50	30.1347	486.611	486.524	30.1302
2016-07-07 14:25:51	30.119	485.664	485.75	30.1229
2016-07-07 14:25:52	30.1839	487.03	486.902	30.1837
2016-07-07 14:25:53	30.2416	487.624	487.552	30.24
2016-07-07 14:25:54	30.267	486.831	486.903	30.2684
2016-07-07 14:25:54	30.3263	486.62	486.648	30.3236
2016-07-07 14:25:55	30.3312	487.589	487.495	30.3325
2016-07-07 14:25:56	30.3667	487.711	487.689	30.3657
2016-07-07 14:25:57	30.3734	487.283	487.324	30.3781
2016-07-07 14:25:58	30.4637	487.165	487.181	30.4664
2016-07-07 14:25:59	30.435	486.5	486.568	30.5231
2016-07-07 14:26:00	30.6756	487.73	487.614	31.4289
2016-07-07 14:26:00	49.0788	509.714	507.504	48.4929
2016-07-07 14:26:01	61.8649	524.982	523.234	60.9793
2016-07-07 14:26:02	61.4755	523.091	523.105	61.3029
2016-07-07 14:26:03	59.6401	521.67	521.814	59.5935
2016-07-07 14:26:04	57.2661	517.851	518.247	57.2997
2016-07-07 14:26:05	55.5273	516.325	516.517	55.6011
2016-07-07 14:26:05	55.0294	515.57	515.665	55.075
2016-07-07 14:26:06	55.2133	516.19	516.137	55.2274
2016-07-07 14:26:07	55.5656	516.301	516.285	55.5707
2016-07-07 14:26:08	56.0099	516.591	516.56	55.9985
2016-07-07 14:26:09	56.2463	518.724	518.508	56.2411
2016-07-07 14:26:10	56.4246	517.776	517.849	56.4164
2016-07-07 14:26:11	56.4687	516.325	516.477	56.465
2016-07-07 14:26:11	56.4541	517.396	517.304	56.4574
2016-07-07 14:26:12	56.5039	518.482	518.364	56.5052
2016-07-07 14:26:13	56.5714	518.01	518.045	56.5712
2016-07-07 14:26:14	56.6335	516.478	516.635	56.6333
2016-07-07 14:26:15	56.6927	516.957	516.925	56.693
2016-07-07 14:26:16	56.7584	517.335	517.294	56.7577
2016-07-07 14:26:17	56.8214	518.684	518.545	56.816
2016-07-07 14:26:17	56.7755	516.847	517.017	56.7817
2016-07-07 14:26:18	56.847	518.463	518.318	56.8502
2016-07-07 14:26:19	56.9812	518.103	518.125	56.9731
2016-07-07 14:26:20	56.9523	518.9	518.822	56.9567
2016-07-07 14:26:21	57.0095	520.428	520.267	57.0143
2016-07-07 14:26:22	57.1549	517.729	517.983	57.1503
2016-07-07 14:26:22	57.2083	518.879	518.789	57.208
2016-07-07 14:26:23	57.2687	518.734	518.74	57.2667
2016-07-07 14:26:24	57.2795	518.555	518.573	57.2866
2016-07-07 14:26:25	57.4441	519.222	519.157	57.4334
2016-07-07 14:26:26	57.3896	519.148	519.149	57.3948
2016-07-07 14:26:27	57.4528	519.3	519.285	57.4518
2016-07-07 14:26:28	57.4885	519.162	519.174	57.4883
2016-07-07 14:26:28	57.5331	519.778	519.718	57.5268
2016-07-07 14:26:29	57.4415	519.027	519.096	57.4526
2016-07-07 14:26:30	57.5733	519.199	519.189	57.5691
2016-07-07 14:26:31	57.6144	519.393	519.373	57.6113
2016-07-07 14:26:32	57.605	517.678	517.847	57.6057
2016-07-07 14:26:33	57.6024	519.616	519.439	57.6093
2016-07-07 14:26:33	57.7308	519.201	519.225	57.7274
2016-07-07 14:26:34	57.7775	519.571	519.536	57.781
2016-07-07 14:26:35	57.792	519.913	519.875	57.8489
2016-07-07 14:26:36	57.7992	520.737	520.651	58.3766
2016-07-07 14:26:37	70.084	536.543	534.954	69.6283
2016-07-07 14:26:38	74.5728	546.165	545.044	74.2775
2016-07-07 14:26:39	74.8647	546.413	546.276	74.7483
2016-07-07 14:26:39	73.5843	543.678	543.938	73.5759
2016-07-07 14:26:40	72.3492	540.168	540.545	72.3652
2016-07-07 14:26:41	71.3757	538.332	538.553	71.4102
2016-07-07 14:26:42	70.9632	540.134	539.976	70.9916
2016-07-07 14:26:43	71.011	540.659	540.591	71.0107
2016-07-07 14:26:44	70.9556	539.65	539.744	70.9811
2016-07-07 14:26:44	71.4071	539.614	539.627	71.3868
2016-07-07 14:26:45	71.439	540.024	539.984	71.4403
2016-07-07 14:26:46	71.5316	540.867	540.779	71.5321
2016-07-07 14:26:47	71.6457	541.489	541.418	71.6377
2016-07-07 14:26:48	71.6006	540.764	540.829	71.6073
2016-07-07 14:26:49	71.7065	538.063	538.34	71.6986
2016-07-07 14:26:50	71.643	542.136	541.756	71.65
2016-07-07 14:26:50	71.7338	539.779	539.977	71.7277
2016-07-07 14:26:51	71.6963	540.245	540.218	71.6978
2016-07-07 14:26:52	71.706	540.575	540.539	71.7012
2016-07-07 14:26:53	71.6002	540.772	540.749	71.6133
2016-07-07 14:26:54	71.7464	541.768	541.666	71.7452
2016-07-07 14:26:55	71.8426	540.826	540.91	71.8453
2016-07-07 14:26:56	72.025	540.151	540.227	72.0066
2016-07-07 14:26:56	71.84	540.932	540.861	71.8536
2016-07-07 14:26:57	71.9598	540.349	540.4	71.9482
2016-07-07 14:26:58	71.8153	540.685	540.657	71.8303
2016-07-07 14:26:59	71.9806	540.713	540.707	71.973
2016-07-07 14:27:00	71.9796	540.063	540.127	71.9791
2016-07-07 14:27:01	71.9806	540.541	540.5	71.982
2016-07-07 14:27:01	72.0108	540.08	540.122	72.0095
2016-07-07 14:27:02	72.0002	541.588	541.441	72.0077
2016-07-07 14:27:03	72.1245	541.49	541.485	72.1279
2016-07-07 14:27:04	72.1958	540.947	541.001	72.2522
2016-07-07 14:27:05	72.4959	541.954	541.859	72.9395
2016-07-07 14:27:06	81.794	557.227	555.69	81.5276
2016-07-07 14:27:07	86.5201	564.626	563.732	86.211
2016-07-07 14:27:07	86.3396	563.462	563.489	86.2671
2016-07-07 14:27:08	85.4207	562.469	562.571	85.4064
2016-07-07 14:27:09	84.3485	561.247	561.379	84.3666
2016-07-07 14:27:10	83.6022	558.62	558.896	83.625
2016-07-07 14:27:11	83.1922	557.495	557.635	83.2215
2016-07-07 14:27:12	83.2735	557.605	557.608	83.2772
2016-07-07 14:27:12	83.3477	558.702	558.593	83.3597
2016-07-07 14:27:13	83.6489	557.045	557.2	83.6422
2016-07-07 14:27:14	83.8295	557.864	557.798	83.8167
2016-07-07 14:27:15	83.7642	558.651	558.566	83.7774
2016-07-07 14:27:16	83.993	559.189	559.127	83.9777
2016-07-07 14:27:17	83.9135	561.461	561.228	83.9155
2016-07-07 14:27:18	83.8756	560.204	560.306	83.8887
2016-07-07 14:27:18	84.1091	561.531	561.409	84.0902
2016-07-07 14:27:19	83.9514	558.99	559.232	83.9625
2016-07-07 14:27:20	84.0498	560.105	560.018	84.0401
2016-07-07 14:27:21	83.9266	560.565	560.51	83.9396
2016-07-07 14:27:22	84.0612	561.159	561.094	84.0605
2016-07-07 14:27:23	84.1835	561.464	561.427	84.1701
2016-07-07 14:27:23	84.0212	559.994	560.137	84.0428
2016-07-07 14:27:24	84.3133	561.231	561.122	84.2954
2016-07-07 14:27:25	84.2305	559.912	560.033	84.2347
2016-07-07 14:27:26	84.2564	559.939	559.948	84.2567
2016-07-07 14:27:27	84.2625	560.494	560.439	84.2721
2016-07-07 14:27:28	84.4105	561.576	561.462	84.4296
2016-07-07 14:27:29	84.4605	559.427	559.631	84.698
2016-07-07 14:27:29	90.1513	568.801	567.884	89.4866
2016-07-07 14:27:30	83.9502	561.748	562.362	83.7414
2016-07-07 14:27:31	75.8378	550.902	552.048	75.7584
2016-07-07 14:27:32	67.5989	541.007	542.111	67.5496
2016-07-07 14:27:33	59.6336	528.516	529.876	59.5969
2016-07-07 14:27:34	52.0529	517.393	518.641	52.0698
2016-07-07 14:27:35	45.8022	507.806	508.89	45.7787
2016-07-07 14:27:35	39.907	499.686	500.606	39.9036
2016-07-07 14:27:36	34.7478	491.4	492.321	34.7481
2016-07-07 14:27:37	30.2587	485.411	486.102	30.262
2016-07-07 14:27:38	26.4062	477.597	478.447	26.4035
2016-07-07 14:27:39	23.001	474.233	474.654	22.9986
2016-07-07 14:27:40	19.9824	468.819	469.403	19.9923
2016-07-07 14:27:40	17.5198	467.528	467.715	17.5211
2016-07-07 14:27:41	15.36	463.013	463.483	15.3644
2016-07-07 14:27:42	13.5266	460.28	460.6	13.5316
2016-07-07 14:27:43	11.983	457.412	457.731	11.9852
2016-07-07 14:27:44	10.6395	456.737	456.836	10.642
2016-07-07 14:27:45	9.48078	453.863	454.16	9.48271
2016-07-07 14:27:46	8.46997	452.764	452.904	8.4734
2016-07-07 14:27:46	7.61653	452.41	452.459	7.61876
2016-07-07 14:27:47	6.8765	449.734	450.007	6.87892
2016-07-07 14:27:48	6.2412	448.429	448.587	6.24346
2016-07-07 14:27:49	5.69471	448.855	448.828	5.69689
2016-07-07 14:27:50	5.22423	447.368	447.514	5.22703
2016-07-07 14:27:51	4.83494	446.123	446.262	4.83592
2016-07-07 14:27:51	4.48323	445.132	445.245	4.48526
2016-07-07 14:27:52	4.18784	444.652	444.711	4.18918
2016-07-07 14:27:53	3.92774	444.845	444.832	3.92991
2016-07-07 14:27:54	3.71698	445.165	445.132	3.71818
2016-07-07 14:27:55	3.53191	444.09	444.194	3.53354
2016-07-07 14:27:56	3.38193	445.632	445.488	3.38228
2016-07-07 14:27:57	3.2396	445.469	445.471	3.24079
2016-07-07 14:27:57	3.12275	443.94	444.093	3.12328
2016-07-07 14:27:58	3.01641	443.31	443.388	3.01704
2016-07-07 14:27:59	2.92083	443.647	443.621	2.92252
2016-07-07 14:28:00	2.85835	444.031	443.99	2.85783
2016-07-07 14:28:01	2.78333	442.375	442.537	2.78424
2016-07-07 14:28:02	2.72648	442.368	442.385	2.72701
2016-07-07 14:28:02	2.67734	443.235	443.15	2.67807
2016-07-07 14:28:03	2.63593	443.154	443.154	2.63892
2016-07-07 14:28:04	2.63915	442.731	442.773	2.64421
2016-07-07 14:28:05	2.73796	442.685	442.694	2.73427
2016-07-07 14:28:06	2.76366	444.303	444.142	2.76241
2016-07-07 14:28:07	2.7759	443.183	443.279	2.77452
2016-07-07 14:28:08	2.76398	445.121	444.937	2.76464
2016-07-07 14:28:08	2.76694	444.229	444.3	2.76684
2016-07-07 14:28:09	2.76711	444.571	444.544	2.76692
2016-07-07 14:28:10	2.76382	443.07	443.217	2.76394
2016-07-07 14:28:11	2.76295	442.858	442.894	2.76302
2016-07-07 14:28:12	2.76327	442.779	442.79	2.76325
2016-07-07 14:28:13	2.7618	443.52	443.447	2.76247
2016-07-07 14:28:14	2.77438	443.356	443.365	2.7735
2016-07-07 14:28:14	2.76727	443.66	443.631	2.76854
2016-07-07 14:28:15	2.78748	444.715	444.607	2.78621
2016-07-07 14:28:16	2.78051	443.836	443.913	2.78137
2016-07-07 14:28:17	2.79389	444.757	444.673	2.7927
2016-07-07 14:28:18	2.78286	444.685	444.684	2.78347
2016-07-07 14:28:19	2.78351	443.221	443.367	2.78442
2016-07-07 14:28:19	2.80132	442.347	442.449	2.80053
2016-07-07 14:28:20	2.80146	443.061	443	2.8023
2016-07-07 14:28:21	2.79392	442.475	442.527	2.80739
2016-07-07 14:28:22	2.81646	442.81	442.782	2.93836
2016-07-07 14:28:23	5.85429	448.829	448.224	6.00329
2016-07-07 14:28:24	20.0128	468.128	466.138	18.8068
2016-07-07 14:28:25	21.3207	469.873	469.499	21.0734
2016-07-07 14:28:25	20.6439	468.024	468.172	20.5798
2016-07-07 14:28:26	19.2955	467.15	467.252	19.2893
2016-07-07 14:28:27	17.9894	466.318	466.411	18.0122
2016-07-07 14:28:28	17.1047	464.591	464.773	17.1445
2016-07-07 14:28:29	16.8891	463.866	463.957	16.9131
2016-07-07 14:28:30	17.0332	462.347	462.508	17.04
2016-07-07 14:28:30	17.2538	464.062	463.907	17.2572
2016-07-07 14:28:31	17.5477	464.912	464.811	17.5369
2016-07-07 14:28:32	17.6487	465.305	465.256	17.6438
2016-07-07 14:28:33	17.6835	465.299	465.295	17.6817
2016-07-07 14:28:34	17.695	464.185	464.296	17.6948
2016-07-07 14:28:35	17.7095	464.981	464.912	17.7075
2016-07-07 14:28:36	17.6895	464.775	464.789	17.689
2016-07-07 14:28:36	17.6564	464.939	464.924	17.6604
2016-07-07 14:28:37	17.7018	465.741	465.659	17.6999
2016-07-07 14:28:38	17.7037	463.892	464.069	17.7042
2016-07-07 14:28:39	17.7161	464.527	464.481	17.7169
2016-07-07 14:28:40	17.7421	466.307	466.124	17.7419
2016-07-07 14:28:41	17.7652	465.226	465.316	17.7644
2016-07-07 14:28:41	17.7713	464.87	464.915	17.7732
2016-07-07 14:28:42	17.8177	466.146	466.023	17.8157
2016-07-07 14:28:43	17.8262	465.23	465.309	17.8254
2016-07-07 14:28:44	17.8185	465.913	465.853	17.8211
2016-07-07 14:28:45	17.8689	465.848	465.848	17.8645
2016-07-07 14:28:46	17.8276	466.103	466.078	17.8313
2016-07-07 14:28:47	17.8561	464.728	464.863	17.8596
2016-07-07 14:28:47	17.8746	465.53	465.463	17.9115
2016-07-07 14:28:48	18.2221	465.767	465.737	18.417
2016-07-07 14:28:49	21.7656	470.274	469.82	22.1661
2016-07-07 14:28:50	37.3408	492.918	490.608	36.3959
2016-07-07 14:28:51	39.1419	494.865	494.439	38.9018
2016-07-07 14:28:52	38.5259	493.98	494.026	38.4533
2016-07-07 14:28:53	37.0622	491.055	491.352	37.0503
2016-07-07 14:28:53	35.4961	489.61	489.784	35.5345
2016-07-07 14:28:54	34.6302	488.993	489.072	34.6673
2016-07-07 14:28:55	34.334	488.534	488.588	34.3642
2016-07-07 14:28:56	34.517	488.656	488.649	34.5222
2016-07-07 14:28:57	34.7457	487.744	487.835	34.7436
2016-07-07 14:28:58	34.9329	488.281	488.236	34.9302
2016-07-07 14:28:58	35.086	487.295	487.389	35.0802
2016-07-07 14:28:59	35.1444	489.51	489.298	35.1408
2016-07-07 14:29:00	35.1553	489.057	489.081	35.151
2016-07-07 14:29:01	35.0833	490.172	490.063	35.0887
2016-07-07 14:29:02	35.1263	490.136	490.129	35.1222
2016-07-07 14:29:03	35.073	489.261	489.348	35.0791
2016-07-07 14:29:04	35.1456	489.777	489.734	35.1419
2016-07-07 14:29:04	35.1323	489.88	489.865	35.1359
2016-07-07 14:29:05	35.1964	487.411	487.656	35.194
2016-07-07 14:29:06	35.2059	489.71	489.505	35.2078
2016-07-07 14:29:07	35.2634	490.271	490.194	35.2585
2016-07-07 14:29:08	35.2194	489.279	489.371	35.2244
2016-07-07 14:29:09	35.2777	490.874	490.724	35.2765
2016-07-07 14:29:09	35.2997	490.28	490.324	35.3027
2016-07-07 14:29:10	35.3948	490.476	490.461	35.3862
2016-07-07 14:29:11	35.3183	489.037	489.179	35.3226
2016-07-07 14:29:12	35.3358	489.635	489.589	35.3366
2016-07-07 14:29:13	35.3586	489.748	489.732	35.3594
2016-07-07 14:29:14	35.3967	488.068	488.234	35.3956
2016-07-07 14:29:15	35.4147	490.472	490.248	35.4134
2016-07-07 14:29:15	35.4082	489.945	489.975	35.4097
2016-07-07 14:29:16	35.4252	490.536	490.48	35.4285
2016-07-07 14:29:17	35.5115	488.877	489.037	35.505
2016-07-07 14:29:18	35.4712	490.644	490.483	35.472
2016-07-07 14:29:19	35.4523	490.497	490.496	35.455
2016-07-07 14:29:20	35.4763	489.636	489.722	35.4793
2016-07-07 14:29:21	35.564	490.514	490.435	35.5566
2016-07-07 14:29:21	35.5061	490.352	490.36	35.5088
2016-07-07 14:29:22	35.5096	490.384	490.382	35.5109
2016-07-07 14:29:23	35.5345	490.082	490.112	35.5335
2016-07-07 14:29:24	35.5428	488.46	488.625	35.5402
2016-07-07 14:29:25	35.4928	488.559	488.566	35.4994
2016-07-07 14:29:26	35.5755	490.127	489.971	35.5723
2016-07-07 14:29:26	35.5914	489.793	489.811	35.5893
2016-07-07 14:29:27	35.5662	489.928	489.916	35.5711
2016-07-07 14:29:28	35.6397	490.401	490.353	35.6368
2016-07-07 14:29:29	35.6555	489.8	489.855	35.6533
2016-07-07 14:29:30	35.6381	490.75	490.661	35.6366
2016-07-07 14:29:31	35.5903	490.911	490.886	35.5942
2016-07-07 14:29:32	35.6195	491.45	491.394	35.6181
2016-07-07 14:29:32	35.6014	491.455	491.449	35.6095
2016-07-07 14:29:33	35.7067	492.116	492.049	35.7224
2016-07-07 14:29:34	35.7785	492.702	492.637	35.9483
2016-07-07 14:29:35	39.2014	502.361	501.389	39.1324
2016-07-07 14:29:36	41.4732	507.445	506.839	41.3378
2016-07-07 14:29:37	41.5095	506.612	506.635	41.4779
2016-07-07 14:29:37	41.2343	505.952	506.02	41.2231
2016-07-07 14:29:38	40.805	505.659	505.695	40.8094
2016-07-07 14:29:39	40.4617	503.756	503.95	40.4719
2016-07-07 14:29:40	40.2814	502.589	502.725	40.2909
2016-07-07 14:29:41	40.242	502.447	502.475	40.2509
2016-07-07 14:29:42	40.3383	503.271	503.191	40.3438
2016-07-07 14:29:43	40.5462	503.654	503.608	40.5314
2016-07-07 14:29:43	40.4645	504.033	503.99	40.469
2016-07-07 14:29:44	40.4926	503.06	503.153	40.4928
2016-07-07 14:29:45	40.5168	503.189	503.185	40.5161
2016-07-07 14:29:46	40.5304	505.262	505.054	40.5292
2016-07-07 14:29:47	40.5206	504.756	504.786	40.5222
2016-07-07 14:29:48	40.5445	503.782	503.882	40.5429
2016-07-07 14:29:48	40.5332	503.701	503.719	40.5348
2016-07-07 14:29:49	40.5598	503.779	503.773	40.5572
2016-07-07 14:29:50	40.5353	502.142	502.305	40.5353
2016-07-07 14:29:51	40.5102	505.55	505.226	40.5136
2016-07-07 14:29:52	40.55	504.011	504.132	40.5487
2016-07-07 14:29:53	40.5553	504.499	504.462	40.5582
2016-07-07 14:29:54	40.6264	504.961	504.911	40.6208
2016-07-07 14:29:54	40.5876	504.453	504.499	40.5885
2016-07-07 14:29:55	40.573	505.675	505.557	40.5744
2016-07-07 14:29:56	40.5831	504.304	504.429	40.5826
2016-07-07 14:29:57	40.5728	503.797	503.86	40.5775
2016-07-07 14:29:58	40.6579	505.51	505.345	40.6537
2016-07-07 14:29:59	40.6608	505.038	505.069	40.6589
2016-07-07 14:30:00	40.6256	505.453	505.415	40.6314
2016-07-07 14:30:00	40.7149	504.291	504.403	40.7067
2016-07-07 14:30:01	40.6363	503.93	503.977	40.6397
2016-07-07 14:30:02	40.6336	504.531	504.476	40.6345
2016-07-07 14:30:03	40.6429	504.231	504.255	40.642
2016-07-07 14:30:04	40.6289	505.267	505.166	40.632
2016-07-07 14:30:05	40.6773	504.405	504.481	40.6747
2016-07-07 14:30:05	40.671	502.256	502.479	40.6722
2016-07-07 14:30:06	40.6947	504.921	504.677	40.6925
2016-07-07 14:30:07	40.6681	504.796	504.784	40.6728
2016-07-07 14:30:08	40.7467	504.014	504.091	40.7388
2016-07-07 14:30:09	40.6559	504.649	504.593	40.6644
2016-07-07 14:30:10	40.7485	505.045	505	40.7416
2016-07-07 14:30:11	40.6919	505.701	505.631	40.6958
2016-07-07 14:30:11	40.6951	504.569	504.675	40.7081
2016-07-07 14:30:12	40.7991	505.477	505.397	40.8712
2016-07-07 14:30:13	42.2969	520.052	518.586	42.2586
2016-07-07 14:30:14	43.0829	528.321	527.348	43.0308
2016-07-07 14:30:15	43.0089	528.531	528.413	42.9986
2016-07-07 14:30:16	42.8428	526.618	526.797	42.8417
2016-07-07 14:30:16	42.6769	522.758	523.162	42.6768
2016-07-07 14:30:17	42.4985	522.908	522.933	42.5053
2016-07-07 14:30:18	42.4383	522.458	522.506	42.4422
2016-07-07 14:30:19	42.4347	520.697	520.878	42.4363
2016-07-07 14:30:20	42.4436	522.548	522.381	42.4487
2016-07-07 14:30:21	42.553	522.746	522.709	42.5478
2016-07-07 14:30:22	42.5595	523.962	523.837	42.5589
2016-07-07 14:30:22	42.5625	524.109	524.082	42.5637
2016-07-07 14:30:23	42.5911	522.41	522.577	42.5898
2016-07-07 14:30:24	42.5942	523.395	523.313	42.5942
2016-07-07 14:30:25	42.6026	522.409	522.499	42.601
2016-07-07 14:30:26	42.5748	523.319	523.237	42.5781
2016-07-07 14:30:27	42.6191	525.267	525.064	42.614
2016-07-07 14:30:27	42.5525	522.847	523.069	42.559
2016-07-07 14:30:28	42.6234	523.411	523.377	42.6188
2016-07-07 14:30:29	42.6041	522.72	522.786	42.6009
2016-07-07 14:30:30	42.5206	522.353	522.396	42.528
2016-07-07 14:30:31	42.589	523.458	523.352	42.5837
2016-07-07 14:30:32	42.5385	523.519	523.502	42.5426
2016-07-07 14:30:33	42.5774	523.356	523.371	42.5748
2016-07-07 14:30:33	42.5635	525.447	525.239	42.5626
2016-07-07 14:30:34	42.5335	523.464	523.642	42.5359
2016-07-07 14:30:35	42.543	523.487	523.502	42.5468
2016-07-07 14:30:36	42.6301	522.838	522.904	42.6232
2016-07-07 14:30:37	42.5821	524.43	524.277	42.5825
2016-07-07 14:30:38	42.5437	522.952	523.085	42.5496
2016-07-07 14:30:39	42.6195	521.704	521.842	42.6161
2016-07-07 14:30:39	42.6243	524.687	524.403	42.6232
2016-07-07 14:30:40	42.6199	524.165	524.189	42.6176
2016-07-07 14:30:41	42.564	525.619	525.476	42.5706
2016-07-07 14:30:42	42.6076	522.689	522.968	42.6221
2016-07-07 14:30:43	42.6554	523.236	523.209	42.7936
2016-07-07 14:30:44	45.3786	532.277	531.37	45.3295
2016-07-07 14:30:44	47.2508	539.267	538.477	47.1389
2016-07-07 14:30:45	47.2489	539.229	539.154	47.2205
2016-07-07 14:30:46	46.9367	536.377	536.655	46.9328
2016-07-07 14:30:47	46.6065	535.391	535.517	46.6066
2016-07-07 14:30:48	46.2691	535.564	535.559	46.2795
2016-07-07 14:30:49	46.1043	535.062	535.112	46.1156
2016-07-07 14:30:50	46.1161	534.242	534.329	46.1224
2016-07-07 14:30:50	46.2415	535.746	535.604	46.2318
2016-07-07 14:30:51	46.1597	536.29	536.221	46.1699
2016-07-07 14:30:52	46.2882	536.504	536.476	46.2853
2016-07-07 14:30:53	46.3592	534.462	534.663	46.3511
2016-07-07 14:30:54	46.2752	534.671	534.67	46.2819
2016-07-07 14:30:55	46.3329	536.293	536.131	46.3307
2016-07-07 14:30:55	46.3406	535.573	535.629	46.3387
2016-07-07 14:30:56	46.3204	535.558	535.565	46.3192
2016-07-07 14:30:57	46.2701	535.881	535.849	46.2761
2016-07-07 14:30:58	46.3482	536.044	536.025	46.3395
2016-07-07 14:30:59	46.2438	535.463	535.519	46.25
2016-07-07 14:31:00	46.2751	534.342	534.46	46.272
2016-07-07 14:31:01	46.2273	535.237	535.159	46.2337
2016-07-07 14:31:01	46.2976	535.634	535.587	46.3003
2016-07-07 14:31:02	46.4314	535.658	535.651	46.417
2016-07-07 14:31:03	46.2845	533.593	533.799	46.2912
2016-07-07 14:31:04	46.287	535.083	534.955	46.2871
2016-07-07 14:31:05	46.2763	534.845	534.856	46.2782
2016-07-07 14:31:06	46.2979	536.945	536.736	46.2991
2016-07-07 14:31:06	46.347	535.494	535.618	46.3424
2016-07-07 14:31:07	46.3004	533.528	533.737	46.3056
2016-07-07 14:31:08	46.3626	536.255	536.003	46.3598
2016-07-07 14:31:09	46.3658	535.954	535.959	46.3651
2016-07-07 14:31:10	46.3593	534.981	535.079	46.3599
2016-07-07 14:31:11	46.3126	535.885	535.804	46.3419
2016-07-07 14:31:12	46.4958	536.758	536.663	46.6652
2016-07-07 14:31:12	49.9949	544.52	543.734	49.9136
2016-07-07 14:31:13	52.0626	553.802	552.795	51.9349
2016-07-07 14:31:14	52.0405	550.107	550.376	52.007
2016-07-07 14:31:15	51.6529	550.057	550.089	51.6439
2016-07-07 14:31:16	51.1401	548.716	548.853	51.1529
2016-07-07 14:31:17	50.8629	548.546	548.577	50.8735
2016-07-07 14:31:18	50.7491	546.913	547.079	50.7537
2016-07-07 14:31:18	50.6898	548.855	548.677	50.6956
2016-07-07 14:31:19	50.716	547.644	547.747	50.7229
2016-07-07 14:31:20	50.8679	547.691	547.697	50.8623
2016-07-07 14:31:21	50.9071	549.075	548.937	50.9057
2016-07-07 14:31:22	50.9342	548.727	548.748	50.9324
2016-07-07 14:31:23	50.9303	548.655	548.664	50.9307
2016-07-07 14:31:23	50.9493	549.293	549.23	50.9425
2016-07-07 14:31:24	50.8268	549.564	549.531	50.8359
2016-07-07 14:31:25	50.8837	547.685	547.87	50.8842
2016-07-07 14:31:26	50.9415	546.92	547.015	50.9365
2016-07-07 14:31:27	50.9037	548.819	548.639	50.9052
2016-07-07 14:31:28	50.8968	549.29	549.225	50.8997
2016-07-07 14:31:29	50.9497	548.617	548.678	50.9444
2016-07-07 14:31:29	50.8951	549.482	549.402	50.8978
2016-07-07 14:31:30	50.8951	549.493	549.484	50.8976
2016-07-07 14:31:31	50.9361	547.701	547.879	50.9364
2016-07-07 14:31:32	50.9738	548.643	548.567	50.9765
2016-07-07 14:31:33	50.9825	547.204	547.34	51.0259
2016-07-07 14:31:34	52.3563	552.401	551.895	52.0437
2016-07-07 14:31:34	48.2846	544.043	544.828	48.1791
2016-07-07 14:31:35	43.2985	534.749	535.757	43.269
2016-07-07 14:31:36	38.5274	524.804	525.899	38.5106
2016-07-07 14:31:37	34.1016	515.434	516.481	34.0737
2016-07-07 14:31:38	29.7463	505.013	506.16	29.7526
2016-07-07 14:31:39	26.093	498.664	499.414	26.0896
2016-07-07 14:31:40	22.8336	489.389	490.391	22.8285
2016-07-07 14:31:40	19.8988	483.427	484.123	19.9014
2016-07-07 14:31:41	17.3922	478.035	478.644	17.3914
2016-07-07 14:31:42	15.1738	472.023	472.685	15.1801
2016-07-07 14:31:43	13.3357	468.351	468.784	13.3383
2016-07-07 14:31:44	11.752	465.962	466.244	11.7528
2016-07-07 14:31:45	10.3548	463.488	463.764	10.361
2016-07-07 14:31:45	9.22201	458.828	459.322	9.22277
2016-07-07 14:31:46	8.21123	458.133	458.252	8.21421
2016-07-07 14:31:47	7.35435	455.825	456.068	7.35692
2016-07-07 14:31:48	6.62048	454.284	454.462	6.62289
2016-07-07 14:31:49	5.99176	451.93	452.183	5.99414
2016-07-07 14:31:50	5.4556	450.974	451.095	5.45734
2016-07-07 14:31:51	4.98563	451.121	451.118	4.98968
2016-07-07 14:31:51	4.62156	450.79	450.823	4.62177
2016-07-07 14:31:52	4.27884	448.344	448.592	4.28025
2016-07-07 14:31:53	3.98117	447.836	447.912	3.98342
2016-07-07 14:31:54	3.73845	447.137	447.214	3.73958
2016-07-07 14:31:55	3.5234	444.939	445.167	3.52512
2016-07-07 14:31:56	3.34687	445.164	445.164	3.34794
2016-07-07 14:31:57	3.19296	445.375	445.354	3.1941
2016-07-07 14:31:57	3.06175	445.274	445.282	3.06316
2016-07-07 14:31:58	2.95919	445.172	445.183	2.95908
2016-07-07 14:31:59	2.85269	442.642	442.896	2.85434
2016-07-07 14:32:00	2.77756	443.342	443.297	2.77865
2016-07-07 14:32:01	2.72393	443.808	443.757	2.72238
2016-07-07 14:32:02	2.63788	442.38	442.518	2.63999
2016-07-07 14:32:02	2.59469	443.518	443.418	2.5949
2016-07-07 14:32:03	2.55188	442.65	442.727	2.55206
2016-07-07 14:32:04	2.51199	443.294	443.237	2.51237
2016-07-07 14:32:05	2.47891	443.381	443.367	2.47915
2016-07-07 14:32:06	2.44937	443.885	443.833	2.44973
2016-07-07 14:32:07	2.42567	442.35	442.498	2.42596
2016-07-07 14:32:08	2.40763	441.445	441.55	2.40721
2016-07-07 14:32:08	2.38038	441.542	441.543	2.38101
2016-07-07 14:32:09	2.36547	441.837	441.808	2.36554
2016-07-07 14:32:10	2.35034	443.294	443.145	2.35058
2016-07-07 14:32:11	2.33975	442.032	442.143	2.33967
2016-07-07 14:32:12	2.32646	441.879	441.905	2.32688
2016-07-07 14:32:13	2.32132	442.032	442.019	2.3212
2016-07-07 14:32:13	2.31314	442.133	442.122	2.31315
2016-07-07 14:32:14	2.30517	442.525	442.485	2.30532
2016-07-07 14:32:15	2.3	441.69	441.769	2.30002
2016-07-07 14:32:16	2.29469	443.167	443.027	2.29479
2016-07-07 14:32:17	2.29189	442.247	442.325	2.29153
2016-07-07 14:32:18	2.28216	443.14	443.059	2.28228
2016-07-07 14:32:19	2.2745	442.628	442.671	2.27498
2016-07-07 14:32:19	2.2759	442.414	442.44	2.27563
2016-07-07 14:32:20	2.27207	441.374	441.481	2.27178
2016-07-07 14:32:21	2.26162	441.77	441.741	2.26261
2016-07-07 14:32:22	2.27161	442.34	442.28	2.27062
2016-07-07 14:32:23	2.26041	443.082	443.002	2.26114
2016-07-07 14:32:24	2.26516	441.753	441.878	2.2648
2016-07-07 14:32:25	2.26238	442.674	442.594	2.26219
2016-07-07 14:32:25	2.25602	443.226	443.163	2.25642
2016-07-07 14:32:26	2.25749	442.309	442.394	2.25743
2016-07-07 14:32:27	2.25716	441.602	441.681	2.2571
2016-07-07 14:32:28	2.25676	442.52	442.436	2.25629
2016-07-07 14:32:29	2.24636	443.935	443.785	2.24713
2016-07-07 14:32:30	2.25191	441.169	441.431	2.25142
2016-07-07 14:32:30	2.24659	442.382	442.287	2.24681
2016-07-07 14:32:31	2.24627	441.973	442.004	2.24619
2016-07-07 14:32:32	2.24351	441.931	441.938	2.24383
2016-07-07 14:32:33	2.2471	441.456	441.504	2.24697
2016-07-07 14:32:34	2.24857	442.987	442.839	2.24807
2016-07-07 14:32:35	2.24082	442.264	442.321	2.24103
2016-07-07 14:32:36	2.23735	442.708	442.669	2.23759
2016-07-07 14:32:36	2.23815	442.329	442.363	2.23799
2016-07-07 14:32:37	2.23514	442.427	442.421	2.23534
2016-07-07 14:32:38	2.23557	441.021	441.161	2.23582
2016-07-07 14:32:39	2.24093	441.238	441.23	2.24057
2016-07-07 14:32:40	2.24002	442.781	442.626	2.23956
2016-07-07 14:32:41	2.22961	441.644	441.742	2.23056
2016-07-07 14:32:41	2.23789	441.847	441.837	2.23766
2016-07-07 14:32:42	2.24064	441.972	441.958	2.24038
2016-07-07 14:32:43	2.23829	442.227	442.2	2.23868
2016-07-07 14:32:44	2.24463	441.886	441.917	2.24408
2016-07-07 14:32:45	2.24016	442.838	442.746	2.2402
2016-07-07 14:32:46	2.23759	443.725	443.627	2.2375
2016-07-07 14:32:47	2.23299	443.125	443.175	2.23321
2016-07-07 14:32:47	2.23264	442.883	442.912	2.23259
2016-07-07 14:32:48	2.23121	443.363	443.318	2.23108
2016-07-07 14:32:49	2.2256	442.711	442.772	2.22662
2016-07-07 14:32:50	2.24091	443.232	443.186	2.2399
2016-07-07 14:32:51	2.23472	443.212	443.209	2.23532
2016-07-07 14:32:52	2.24268	443.318	443.307	2.24197
2016-07-07 14:32:52	2.23636	442.621	442.69	2.23644
2016-07-07 14:32:53	2.23235	441.827	441.913	2.23256
2016-07-07 14:32:54	2.23211	441.937	441.935	2.23206
2016-07-07 14:32:55	2.22977	443.237	443.107	2.23025
2016-07-07 14:32:56	2.2374	441.654	441.799	2.23682
2016-07-07 14:32:57	2.23508	441.577	441.599	2.23426
2016-07-07 14:32:58	2.23524	444.065	443.818	2.22614
2016-07-07 14:32:58	2.23234	442.82	442.92	2.14462
